# Supplementary material for: Drug administration via feeding tubes—a procedure that carries risks: systematic identification of critical factors based on commonly administered drugs in a cohort of stroke patients
Source: Eur J Clin Pharmacol. 2024 Jul 29;80(11):1599–623. doi: 10.1007/s00228-024-03723-4 (PMC11458809; doi:10.1007/s00228-024-03723-4)
Supplement: Supplementary file 2 — Supplementary file2 (XLSX 116 KB) [file 228_2024_3723_MOESM2_ESM.xlsx]

## Sheet: raw data
Drug administration via feeding tubes - a procedure that carries risks: Systematic identification of critical factors based on commonly administered drugs in a cohort of stroke patients. European Journal of Clinical Pharmacology, Jana Sommerfeldt1 (ORCID: 0000-0002-2085-8691), Hannes Sartorius1, Bettina von Sarnowski2, Sandra Klein3, Christoph A. Ritter1 *, 1 University of Greifswald, Institute o…
Subject No.	Age	Sex	Medication at admission	Dose	Dosage Form	Dosing Schedule	Medication at discharge	Dose	Dosage Form	Dosing Schedule
2012.001	73	W	Bisoprololfumarat	10mg	k.a	1-0-1
			Levothyroxin-Natrium	100μg	k.a	1-0-0
			Furosemid	40mg	k.A. (TAB/ ILO)	1-0-1
			Enalaprilmaleat	20mg	k.A. (TAB/ FTA))	1-1/2-0-0
			Digitoxin		k.A. (TAB/ ILO)	1-0-0 WE Pause
			Spironolacton	25mg	DRA	1-0-0
2012.002	74	W	Pantoprazol-Natrium 1,5H2O	40mg/100ml	PUL für ILO	1-0-1	Certoparin-Natrium	3000IE	ILO	0-0-1
			Furosemid	10mg	es gibt keine 10mg ILO, nur 20mg ILO		Clindamycin-HCl	600mg	k.A.(KPS/FTA)	1-1-1-0
			Certoparin-Natrium		ILO	0-0-1	Natriumvalproat	1800mg	k.A.(MRT/ RET/ REK/ Natriumvalproat 300 mg/ml Lösung zum Einnehmen)	1-0-1
			Sucralfat	10ml	SUS		Topiramat	250mg	k.A.(FTA/ (KPS))	1-0-1
			Bisoprololfumarat	5mg	k.A. (TAB/ FTA))	1-0-0	Levetiracetam	250mg	FTA	4-0-3
			Simvastatin	40mg	FTA	0-0-0-1	Acetylsalicylsäure	100mg	TAB	1-0-0
			Amlodipinbesilat	5mg	TAB	1-0-0	Ranitidin-HCl	150mg	k.A.(TAB/ FTA/ BTA)	1-0-0
			Ramipril	10mg	TAB	1-0-0	Calciumcarbonat		BTA	1-1-1-0
			Acetylsalicylsäure	100mg	TAB	1-0-0	Kaliumsalz		BTA	1-0-1
			Clopidogrel-Hydrogensulfat	75mg	FTA	1-0-0	Bisoprololfumarat	5mg	k.A.(TAB/ FTA	1-0-0
			Levetiracetam	200mg	FTA	1-0-1	Simvastatin	40mg	k.A.(TAB/ FTA)	0-0-0-1
			Simeticon	5ml	SUS		Torasemid	20mg	TAB	1-0-0
							Xipamid	10mg	k.A.(TAB/ FTA)	1-0-0
							Insulin human		ILO
2012.003	89	W	Furosemid	40mg	k.A. (TAB/ ILO)	1-0,5-0	Acetylsalicylsäure	100mg	TAB	1-0-0
			Allopurinol	100mg	TA B	1-0-0	Esomeprazol	40mg	k.A.(MRT/ PUL für ILO)	1-0-0
			Spironolacton	50mg	DRA	0,5-0-0	Certoparin-Natrium		ILO	0-0-1
			Acetylsalicylsäure	100mg	TAB	1-0-0	Simvastatin	40mg	FTA	0-0-0-1
			Quinaprilhydrochlorid	20mg	FTA	1-0-0	Spironolacton	25mg	DRA	1-0-0
							Furosemid	40mg	k.A. (TAB/ ILO)	1-0,5-0
							Cefpodoximproxetil	200mg	FTA	1-0-1
							Kaliumcitrat 1H2O 2,17 g, Kaliumhydrogencarbonat 2 g		BTA	0-1-0
2012.004	82	W	Acetylsalicylsäure	100mg	TAB	1-0-0	Acetylsalicylsäure	100mg	TAB	1-0-0
			Simvastatin	15mg	k.A. (TAB/ FTA)	0-0-1	Torasemid	5mg	TAB	0-1-0
			Pantoprazol-Natrium 1,5H2O	20mg	k.A. (MRT/ PUL für ILO)	0-0-1-0	Xipamid	10mg	TAB/ FTA	1-0-0
			Levodopa, Carbidopa, Entacapon		FTA	1-1-1-0	Amantadinhemisulfat		k.A. (TAB/ FTA)/ INF)
			Allopurinol	100mg	TAB	1-0-0	Levodopa 100 mg, Benserazid-HCl 28,5 mg (entspr. 25 mg Benserazid)	50/12,5mg	TAB für SUS	1-0-0
			Torasemid	5mg	TAB	1-0-0	Retardtbl. enth.: Levodopa 100 mg/200 mg, Carbidopa 1H2O 27 mg/54 mg (entspr. 25 mg/50 mg Carbidopa) oder Tbl. enth.: Levodopa 100 mg/250 mg, Carbidopa 1H2O 27 mg/27 mg (entspr. 25 mg/25 mg Carbidopa)	150mg	k.A.(TAB/ RET)
			lösliches Insulin human/Isophan (NPH) human		ILO	22 IE - 0 -4 IE -0		100mg
							Fluvastatin-Natrium	40mg	KPS	0-0-0-1
							Certoparin-Natrium	3000 IE	ILO	0-0-1
							lösliches Insulin human/Isophan (NPH) human		ILO	26 - 0 - 6 IE s.c.
							Insulin human		ILO	nach BZ -Werten
							Pantoprazol-Natrium 1,5H2O	40mg	PUL für ILO	1-0-0
2012.005	59	M	Metronidazol	500mg	Inf	3x 500mg	Pantoprazol-Natrium 1,5H2O	40mg	PUL für ILO	1-0-0
			Vancomycin	250mg	Inf	4x 250mg			i.v	2l/24h
			Certoparin-Natrium	3000IE	ILO	0-0-1	Metronidazol	500mg: es gibt nur 250mg oder 400mg	FTA
			Methionin	500mg	FTA	3x 500mg	Certoparin-Natrium	3000IE	ILO	0-0-1
			Esomeprazol	40mg	k.A. (MRT/ KMR/ PUL für ILO	1-0-0	Methionin	500mg	FTA	1-1-1-
			Simvastatin	40mg	k.A. (TAB/ FTA)	0-0-0-1	Simvastatin	40mg	k.A.(TAB/ FTA)	0-0-0-1
				100mg	TAB		Acetylsalicylsäure	100mg	TAB	1-0-0
				100mg	TAB		Bisoprololfumarat	2,5mg	k.A.(TAB/ FTA)	1-0-1
							Trospiumchlorid	15mg	FTA	1-1-1-0
							Trockenhefe aus Saccharomyces cerevisiae	50mg	KPS	2-2-2-0
							Citalopram-HBr	10mg	FTA	1-0-0
							Natriumchlorid		KPS	1-1-1-0
							Thiaminnitrat (Vit. B1) 100 mg, Pyridoxin-HCl (Vit. B6) 50 mg, Cyanocobalamin (Vit. B12) 500 μg ?		TAB?	1-0-0
							Mesalazin	500mg	k.A. (MRT/ SUP/ RGM)	1-1-1-0
							Kaliumcitrat 1H2O 2,17 g, Kaliumhydrogencarbonat 2 g		BTA	1-0-1
2012.006	80	W	Digitoxin	0,05 mg	k.A. (TAB/ ILO)	Mo -Fr WE Pause
			Valsartan 80 mg; Hydrochlorothiazid 12,5 mg	80/12,5mg	FTA	1-0-0-0
			Torasemid		TAB	1x0,5
			Levothyroxin-Natrium	75μg	k.A. (TAB/ TRO/ PUL für ILO bzw. INF)	1-0-0-0
			Prednisolon	2,5mg	TAB	1-0,5-0,5-0
			Metoclopramid		TRO	20 Tropf b.Bedarf
			Ipratropiumbromid, Fenoterol-HBr		DOS	3-4x Tgl bei Bedarf
2012.007	62	W	Gabapentin		k.A. (KPS/ FTA)	300- 0 - 400	Torasemid	5mg	TAB	2-1-0-0
			Lisinopril 2H2O	2,5mg	TAB	1-0-0	Simvastatin	40mg	k.A.(TAB/ FTA)	0-0-0-1
			Acetylsalicylsäure	100mg	TAB	1-0-0	Levetiracetam	2500mg	FTA	1-0-1
			Simvastatin	40mg	k.A. (TAB/ FTA)	0-0-0-1	Ranitidin-HCL	150mg	FTA	1-0-0
							Acetylsalicylsäure	100mg	TAB	1-0-0
2012.008	24	W	Oxcarbazepin	300mg	k.A. (FTA/ TAB mit veränderter Wirkstofffreisetzung/ SUS)	1-0-1	Oxcarbazepin	300mg	k.A. (FTA/ TAB mit veränderter Wirkstofffreisetzung/ SUS)	1-0-1
			Pipamperon-2HCl	4mg/ml	SAF	1 Teelöffel	Pantoprazol-Natrium 1,5H2O	40mg	k.A. (MRT/ PUL für ILO)	1-0-0
			Pantoprazol-Natrium 1,5H2O	40mg	k.A. (MRT/ PUL für ILO)	1-0-0	Folsäure	5mg	k.A. (TAB/ ILO)	1-0-0
							Eisen(II)-glycin-sulfat-Komplex 170 mg (entspr. 30 mg Fe2+)	30 mg/ml	TRO	35Tro -0-0
										17.02 80ml/h
										800ml + 1200ml Flüs.
										18.02. 100ml/h
										800ml + 1200ml Flüs.
										19.02 100ml/h
										1000ml + 800ml Flüs.
										20.02 130ml/h
										1000ml + 800ml Flüs.
										Ab 21.02 130ml/h
										1000ml + 800ml Flüs.
2012.009	78	W	Zopiclon	7,5mg	FTA	0-0-0-0,5	Meropenem	2g/100ml	PUL für INF
			Metforminhydrochlorid	500mg	FTA	1-0-1	Pantoprazol-Natrium 1,5H2O	40mg/100ml	k.A. (MRT/ PUL für ILO)	0-0-1-0
			Sulpirid	50mg	TAB	1-1-1-0	Amantadinhemisulfat	100mg/250ml	INF	1-0-0-0
			Digitoxin	0,07μg	k.A. (TAB/ ILO)	1-0-0	Insulin human		ILO	26IE-12IE-16IE
			Thiamazol	5mg	TAB	0,5-0-0	Insulin human/ Isophan-Insulin-Suspension [NPH]		ISU	0-0-0-18IE
			Acetylsalicylsäure	100mg	TAB	0-1-0	Enoxaparin-Natrium	70mg	ILO	1-0-1-0
			Pantoprazol-Natrium 1,5H2O	40mg	k.A. (MRT/ PUL für ILO)	1-0-0	Metforminhydrochlorid	500mg	FTA	1-0-1-0
			Bisoprololfumarat	5mg	k.A. (TAB/ FTA)	1-0-1	Digitoxin	0,05mg	k.A. (TAB/ ILO)	1-0-0-0
			Simvastatin	20mg	k.A. (TAB/ FTA)	0-0-0-1	Thiamazol	2.5mg	TAB	1-0-0-0
			Enalaprilmaleat mit HCT	10/25mg	k.A. (TAB/ FTA))	1-0-0	Bisoprololfumarat	5mg	FTA	1-0-0-0
			Prednisolon		TAB	n. Plan	Simvastatin	10mg	FTA	0-0-0-1
			Insulin human		ILO	26-12-18-0	Acetylsalicylsäure	100mg	TAB	1-0-0-0
			Insulin human/ Isophan-Insulin-Suspension [NPH]		ILO	0-0-0-18	Torasemid	10mg	TAB	1-0-1-0
							Ramipril	2,5mg	TAB	0-0-1-0
							Calciumcarbonat		BTA	0-1-1-0
2012.010	78	W	Pantoprazol-Natrium 1,5H2O	40mg	k.A. (MRT/ PUL für ILO)	1-0-0	Dipyridamol 200 mg, Acetylsalicylsäure 25 mg	225mg	REK	1-0-1
			Acetylsalicylsäure	100mg	TAB	1-0-0	Simvastatin	40mg	k.A.(TAB/ FTA	0-0-0-1
			Ramipril 2,5 mg, Hydrochlorothiazid 12,5 mg	2,5/12,5mg	TAB	1-0-0	Ramipril	2,5mg	TAB	1-0-0
			Metforminhydrochlorid	1000mg	FTA	Pause	Metforminhydrochlorid	1000mg	FTA	1-0-1
			Metamizol-Natrium 1H2O		TRO	30-30-30-30 gtt	Ranitidin-HCl	150mg	k.A.(TAB/ FTA/ BTA)	0-0-1
			Macrogol 3350 13,125 g, Natriumchlorid 0,3507 g, Natriumhydrogencarbonat 0,1785 g, Kaliumchlorid 0,0466 g (entspr. mmol/l: Na+ 65, Cl- 53, HCO3 - 17, K+ 5,4 nach Lösung in 125 ml Wasser)		PUL für LSG	Pause	Certoparin-Natrium		ILO
			Ciprofloxacin	500mg	FTA	1-0-1	Risperidon	0,5mg	k.A. (LSG/ SMT/ FTA/ Pulver und Lösungsmittel zur Herstellung einer i.m. Depot-Injektionssuspension)	1-0-1
				7500IE		1-0-1
2012.011	76	W	Acetylsalicylsäure	100mg	TAB	1-0-0	Pantoprazol-Natrium 1,5H2O	40mg/100ml	k.A. (MRT/ PUL für ILO)	1-0-0
			Bisoprololfumarat	5mg	k.A. (TAB/ FTA))	1-0-1	Certoparin-Natrium		ILO	0-0-1
			Enalaprilmaleat	20mg	k.A. (TAB/ FTA))	1-0-1	Bisoprololfumarat	2,5mg	FTA	1-0-1
			Amlodipinbesilat oder Amlodipinmesilat 1H2O	5mg	TAB	1-0-0	Digitoxin	0.07mg	k.A. (TAB/ ILO)	1-0-0
			Simvastatin	20mg	k.A. (TAB/ FTA))	0-0-0-1	Torasemid	5mg	TAB	1-0-1
							Lactulose	10ml = 10GRAMM?	PUL für LSG	1-1-1-1
							Piperacillin 4 g (als Natriumsalz), Tazobactam 0,5 g (als Natriumsalz)	4,5g	PUL für INF	1-1-1-0
2012.012	77	M	Bisoprololfumarat	5mg	k.A. (TAB/ FTA))	1-0-0	Pantoprazol-Natrium 1,5H2O	40mg/100ml	k.A. (MRT/ PUL für ILO)	1-0-0
			Pantoprazol-Natrium 1,5H2O	20mg	k.A. (MRT/ PUL für ILO)	1-0-0	Acetylsalicylsäure	100mg	TAB	1-0-0
			Torasemid	10mg	TAB	1-0-0	Bisoprololfumarat	1,25mg	k.A.(TAB/ FTA	1-0-0
			Pravastatin-Natrium	40mg	k.A. (TAB/ FTA))	1-0-0	Torasemid	5mg	TAB	1-0-0
			Glibenclamid	3,5mg	TAB		Simvastatin	40mg	k.A.(TAB/ FTA	0-0-0-1
			Acetylsalicylsäure	100mg	TAB	1-0-0	Levothyroxin-Natrium	100 μg	k.A. (TAB/ TRO/ PUL für ILO bzw. INF)	1-0-0
			Levothyroxin-Natrium	100μg	k.A. (TAB/ TRO/ PUL für ILO bzw. INF)	1-0-0	Ramipril	5mg	TAB	1-0-1
			Phenprocoumon		FTA	n. INR	Doxazosinmesilat	1mg	k.A. (1/2mg TAB oder 4mg RET)	1-0-1
							Citalopram-HBr	10mg	FTA	1-0-0
							Phenprocoumon	6mg	FTA	1-0-0
							Scopolamin	1mg	TTS	alle 72h wechseln
2012.013	90	W	Irbesartan 300 mg, Hydrochlorothiazid 12,5 mg	300/12,5mg	FTA	1-0-0	Pantoprazol-Natrium 1,5H2O	40mg	k.A. (MRT/ PUL für ILO)	1-0-0
			Amlodipinbesilat oder Amlodipinmesilat 1H2O	5mg	TAB	1-0-0	Acetylsalicylsäure	100mg	TAB	1-0-0
			Pregabalin	75mg	KAP	1-0-1	Insulin human		ILO	16-10-14-0
			Allopurinol	150mg	TAB	1-0-0	Insulin human/ Isophan-Insulin-Suspension [NPH]		ISU	0-0-0-10
			Levothyroxin-Natrium	125μg	k.A. (TAB/ TRO/ PUL für ILO bzw. INF)	1-0-0	Amlodipinbesilat oder Amlodipinmesilat 1H2O	5mg	TAB	1-0-1
			Acetylsalicylsäure	100mg	TAB	1-0-0	Candesartancilexetil	16mg	TAB	1-0-1
			Bisoprololfumarat	2,5mg	k.A. (TAB/ FTA))	1-0-0	Levothyroxin-Natrium	150μg	k.A. (TAB/ TRO/ PUL für ILO bzw. INF)	1-0-0
			Digitoxin	0,07mg	k.A. (TAB/ ILO)	1-0-0	Bisoprololfumarat	2,5mg	k.A.(TAB/ FTA	1-0-0
			Pantoprazol-Natrium 1,5H2O	40mg	k.A. (MRT/ PUL für ILO)	1-0-1	Allopurinol	150mg	TAB	1-0-0
			Tilidinphosphat/-HCl mit Naloxon-HCl	100/8mg	RET		Torasemid	10mg	TAB	1-0-1
			Solifenacinsuccinat	5mg	FTA	1-0-0
			Furosemid	40mg	k.A. (TAB/ ILO)	1-1-0-0
			Metamizol-Natrium 1H2O	30 Tro	TRO	1-1-1-0
			Insulin human		ILO	14-8-12-0
			Insulin human/ Isophan-Insulin-Suspension [NPH]		ILO	0-0-0-6
2012.014	81	W	Simvastatin	20mg	k.A. (TAB/ FTA))	0-0-0-1	Enoxaparin-Natrium	0.6	ILO	1-0-1 abs. 04.05
			Acetylsalicylsäure	100mg	TAB	1-0-0	Phenprocoumon	FTA		n INR
			Ramipril	10mg	TAB	1-0-0	Ranitidin-HCl	150mg	k.A.(TAB/ FTA/ BTA	1-0-0
			Pantoprazol-Natrium 1,5H2O	40mg	k.A. (MRT/ PUL für ILO)	0-0-0-1	Simvastatin	40mg	k.A.(TAB/ FTA	0-0-0-1
			Hydrochlorothiazid	12,5mg		1-0-0	Bisoprololfumarat	5mg	FTA	1-0-1
			Bisoprololfumarat	5mg	k.A. (TAB/ FTA))	1-0-1	Calciumcarbonat		BTA	1-0-1
			Lactulose		SIR	n.B	Torasemid	5mg	TAB	1-0-0
							Citalopram-HBr	10mg	FTA	1-0-0
2012.015	77	W	Enalaprilmaleat mit HCT	10/25mg	k.A. (TAB/ FTA))	0,5-0-0,5	Certoparin-Natrium		ILO	1Fs/d
			Risperidon	1mg	k.A. (LSG/ SMT/ FTA/ Pulver und Lösungsmittel zur Herstellung einer i.m. Depot-Injektionssuspension)	0,5-0-1	Phenytoin	400mg	k.A. (TAB/ ILO/ INF)	0-0-1
							Esomeprazol	40mg	k.A.(MRT/ PUL für ILO)	0-0-1
							Levetiracetam	1250mg	FTA	1-0-1
2012.016	71	M	Dipyridamol 200 mg, Acetylsalicylsäure 25 mg		REK	1-0-1	Pantoprazol-Natrium 1,5H2O	40mg/100ml	k.A. (MRT/ PUL für ILO)	1-0-1
			Moxonidin	0,4mg	FTA	0-0-1	Certoparin-Natrium		ILO	0-0-1
			Fluvastatin-Natrium	80mg	RET	0-0-1	Lactulose		SIR (100 ml Bifiteral enthalten 66,7 g Lactulose)	alle 6h
			Valsartan 160 mg, Hydrochlorothiazid 12,5 mg	160/12,5mg	FTA	1-0-0	Candesartancilexetil	8mg	TAB	0-0-1
							Torasemid	5mg	TAB	1-0-0
							Candesartancilexetil	12mg	TAB	1-0-0
							Multivitamine		PUL für ILO	0-0-1
2012.017	82	W	Acetylsalicylsäure	100mg	TAB	1-0-0	Acetylcystein	300mg	k.A. (ILO/ INF)	1-1-0-0
			Darifenacin-Hydrobromid	7,5mg	RET	1-0-1	Pantoprazol-Natrium 1,5H2O	40mg	PUL für ILO
			Gabapentin	800mg	k.A. (KPS/ FTA)	1-1-1-0	Insulin human		ILO	12IE-12IE-10IE
			Furosemid	40mg	k.A. (TAB/ ILO)	1-0-0	Insulin glargin		ILO	8IE
			Levothyroxin-Natrium	150μg	k.A. (TAB/ TRO/ PUL für ILO bzw. INF)	alle 2Tag 1/2 Tbl	Enoxaparin-Natrium	0,7ml	ILO	1-0-1
			Insulin human		ILO	2IE-2IE-2IE	Citalopram-HBr	10mg	FTA	1-0-0
			Insulin glargin		ILO	0-0-0-6IE	Levothyroxin-Natrium	75μg	k.A. (TAB/ TRO/ PUL für ILO bzw. INF)	1-0-0
							Kaliumcitrat 1H2O 2,17 g, Kaliumhydrogencarbonat 2 g		BTA	1-1-1-0
							Furosemid	20mg	k.A. (TAB/ ILO)	1-1-0-0
							Spironolacton	25mg	DRA	1-0-0
							Buprenorphin	5μg	TTS	jeden Mittwoch
2012.018	61	M	Enalaprilmaleat	2,5mg	k.A. (TAB/ FTA))	1-0-0	Esomeprazol	40mg	k.A.(MRT/ PUL für ILO	1-0-0
			Folsäure		TAB	1-0-0	Certoparin-Natrium		ILO	0-0-1
			B-Vitamine		k.A.	1-0-0	Folsäure	5mg	TAB	1-0-0
			Dipyridamol 200 mg, Acetylsalicylsäure 25 mg		REK	1-0-0	B-Vitamine		k.A.	1-0-0
			Pantoprazol-Natrium 1,5H2O	40mg	k.A. (MRT/ PUL für ILO)	1-0-0	Propranolol-HCl	80mg	TAB	1-0-0
			Simvastatin	40mg	k.A. (TAB/ FTA))	0-0-0-1	Dipyridamol 200 mg, Acetylsalicylsäure 25 mg	225mg	REK	1-0-1
			Propranolol-HCl	80mg	FTA	1-0-0	Atorvastatin-Hemicalcium 1,5 H2O	80mg	FTA	0-0-0-1
							Mirtazapin	15mg	k.A. (FTA/ LSG)	0-0-0-1
2012.019	88	W	Acetylsalicylsäure	100mg	TAB	1-0-0	Certoparin-Natrium	3000 IE	ILO	0-0-1
			Sulpirid	100mg	TAB	1-0-1	Bisoprololfumarat	5mg	k.A.(TAB/ FTA	1-0-0
			Bisoprololfumarat	5mg	k.A. (TAB/ FTA))	1-0-1	Digitoxin	0,07mg	k.A. (TAB/ ILO)	1-0-0
			Digitoxin	0,07mg	k.A. (TAB/ ILO)	1-0-0	Torasemid	5mg	TAB	1-0-1
							Calciumcarbonat		BTA	1-1-1-0
							Natriumclorid	1g	Kap	1-0-1
							Ranitidin-HCl		k.A.(TAB/ FTA /BTA	1-0-0
							Acetylsalicylsäure	100mg	TAB	1-0-0
							Simvastatin	40mg	k.A.(TAB/ FTA	0-0-0-1
2012.020	61	M	Sucralfat	250mg	SUS	1-1-1-0	Fentanyl	25μg	TTS	alle 3 Tage
			Insulin human		ILO	6IE-6IE-6IE	Ranitidin-HCL	150mg	FTA	1-0-0
			Insulin isophan		ILO	0-0-0-16IE	Levetiracetam	1250mg	FTA	1-0-1
			Theophyllin	100mg	REK	1-0-1	Acetylsalicylsäure	100mg	TAB	1-0-0
			Pankreas-Pulver vom Schwein	40000IE	KPS	1-1-1-0	Pankreas-Pulver vom Schwein	40000IE	KPS	1-1-1-0
			Quetiapin	25mg	k.A. (FTA/ RET)	1-1-1-0	Calciumcarbonat		BTA	1-0-1
			Bromazepam		TAB	0-0-0-1	Phenytoin	450mg	k.A. (TAB/ ILO/ INF)	0-0-1
			Ramipril	5mg	TAB	1-0-0	Naftidrofuryloxalat		k.A. (FTA/ RET/ KPS/ REK)	1-0-1
			Acetylsalicylsäure	100mg	TAB	1-0-0	Theophyllin	100mg	REK	1-0-1
			Torasemid	10mg	TAB	1-0-0	Insulin glargin	12IE	ILO	0-0-0-1
			Bisoprololfumarat (2:1)	2,5mg	FTA	1-0-0	r-DNS Insulin aspart		ILO	Nach Schema
			Naftidrofuryloxalat		k.A. (FTA/ RET/ KPS/ REK)	1-0-1
			Tramadol-HCl	50mg	k.A.	1-1-1-0
			Oxycodon-HCl, Naloxon-HCl	20/10mg	RET	1-0-1
			Spironolacton	50mg	DRA	1-0-0
			Pantoprazol-Natrium 1,5H2O	40mg	k.A. (MRT/ PUL für ILO)	0-0-0-1
2012.021	59	W	Xipamid	10mg	k.A. (TAB/ FTA))	1-0-0	Xipamid	10mg	k.A.(TAB/ FTA	1-0-0
			Citalopram-HBr	40mg	FTA	1-0-0	Citalopram-HBr	40mg	FTA	1-0-0
			Ranitidin-HCl	150mg	k.A. (TAB/ FTA)/ BTA	1-0-0	Ranitidin-HCl	150mg	k.A.(TAB/ FTA/ BTA	1-0-0
			Solifenacinsuccinat	5mg	FTA	1-0-0	Solifenacinsuccinat	5mg	FTA	1-0-0
			Amantadinhemisulfat	100mg	k.A. (TAB/ FTA)/ INF)		Metamizol-Natrium 1H2O		TRO	30ggt b.B
			Metamizol-Natrium 1H2O		TRO	n.B	Macrogol 3350 13,125 g, Natriumchlorid 0,3507 g, Natriumhydrogencarbonat 0,1785 g, Kaliumchlorid 0,0466 g (entspr. mmol/l: Na+ 65, Cl- 53, HCO3 - 17, K+ 5,4 nach Lösung in 125 ml Wasser)		PUL für LSG	1-1-1-0
			Ibuprofen		k.A.	n.B
2012.022	75	W	Furosemid	10mg	k.A. (TAB)	1-0-0	Ranitidin-HCl	150mg	k.A.(TAB/ FTA/ BTA	1-0-0-0
			Bisoprololfumarat	2,5mg	k.A. (TAB/ FTA))	1-0-1	Certoparin-Natrium	3000IE	ILO	0-0-1
			Enalaprilmaleat	10mg	k.A. (TAB/ FTA))	1-0-1	Dipyridamol 200 mg, Acetylsalicylsäure 25 mg	225mg	REK	1-0-1-0
			Simvastatin	20mg	k.A. (TAB/ FTA))	0-0-0-1	Bisoprololfumarat	2,5mg	k.A.(TAB/ FTA	2-0-2-0
			Memantin-HCl	20mg	k.A. (LSG/ FTA)	0-0-1	Enalaprilmaleat	10mg	k.A. (TAB/ FTA))	0,5-0,5-0
			Levodopa, Carbidopa-1H2O	200/50mg	k.A. (TAB/RET)	1-0-1	Simvastatin	40mg	TAB/ FTA	0-0-0-1
			Mirtazapin	15mg	k.A. (FTA/ LSG)	0-0-1	Mirtazapin	15mg	k.A. (FTA/ LSG)	0-0-1-0
			Sitagliptinphosphat 1H2O	50mg	FTA	1-0-1	Metforminhydrochlorid	1000mg		1-0-1-0
			Metforminhydrochlorid	1000mg	FTA	1-0-1	Furosemid	20mg	k.A. (TAB/ ILO)	1-1-0-0
			Acetylsalicylsäure	100mg	TAB	1-0-0	Amlodipinbesilat oder Amlodipinmesilat 1H2O	5mg	TAB	1-0-1-0
							Memantin-HCl	20mg	k.A. (LSG/ FTA)	1-0-0-0
							Doxazosinmesilat	1mg	k.A. (1/2mg TAB oder 4mg RET)	1-0-0-0
							Insulin human		ILO	n. Werten
							Fusidinsäure, Betamethasonvalerat		CRE	linke Axilla
2012.023	73	W	Bisoprololfumarat	2,5mg	k.A. (TAB/ FTA))	1-0-0	Pantoprazol-Natrium 1,5H2O	40mg/100ml	k.A. (MRT/ PUL für ILO)	1-0-1
			Ramipril	2,5mg	TAB	0-0-1	Certoparin-Natrium	3000IE	ILO	0-0-1
			Furosemid	20mg	k.A. (TAB/ ILO)	1-1-0-0	Insulin human		ILO	16-14-10IE
			Spironolacton	50mg	DRA	1-0-0	Insulin human/ Isophan-Insulin-Suspension [NPH]		ISU	0-0-0-16IE
			Calciumcarbonat 2500 mg (entspr. 1000 mg Calcium), Colecalciferol 22 μg (entspr. 880 I.E. Vit. D3)		KTA	1-0-0	Bisoprololfumarat	2,5mg	k.A. (TAB/ FTA)	1-0-0
			Phenprocoumon		FTA	n. INR	Prednisolon	2mg	TAB	1-0-0
			Methotrexatdinatrium	10mg	k.A. (TAB/ ILO)		Simvastatin	40mg	k.A. (TAB/ FTA)	0-0-0-1
			Folsäure	5mg	k.A. (TAB/ ILO)		Acetylsalicylsäure	100mg	TAB	1-0-0
							Tilidinphosphat/-HCl mit Naloxon-HCl	150/12mg	RET	0-0-1
							Digitoxin	0,07mg	k.A. (TAB/ ILO)	1-0-0
							Methotrexat-Dinatrium	5mg	k.A. (TAB/ ILO/ INF)
							Folsäure	5mg	TAB
2012.024	77	W	Riluzol	50mg	FTA	1-0-1	Amitriptylin-HCl	25mg	k.A.	0-0-1
			Scopolamin		TTS		Scopolamin		TTS	abgesetzt
2012.025	82	W	Candesartancilexetil	8mg	TAB	1-0-1	Candesartancilexetil	16mg	TAB	1-0-1
			Metoprololsuccinat	47.5mg	RET	1-0-0	Metoprololsuccinat	95mg	RET	1-0-1
			Levothyroxin-Natrium	100μg	k.A. (TAB/ TRO/ PUL für ILO bzw. INF)	1-0-0	Amlodipinbesilat oder Amlodipinmesilat 1H2O	5mg	TAB	1-0-1
			Pantoprazol-Natrium 1,5H2O	40mg	k.A. (MRT/ PUL für ILO)	1-0-0	Citalopram-HBr	10mg	FTA	1-0-0
			Rivastigmin	9,5μg/d	TTS		Thiamazol	10mg	TAB	1-1-1-0
							Pantoprazol-Natrium 1,5H2O	40mg	k.A. (MRT/ PUL für ILO)	1-0-1
							Rivastigmin	9,5μg/d	TTS	alle 24h
2012.026	90	W	Sulbactam-Natrium 1094 mg (entspr. 1000 mg Sulbactam), Ampicillin-Natrium 2128 mg (entspr. 2000 mg Ampicillin)	3g	PUL für INF	1-1-1-0	Certoparin-Natrium	3000IE	ILO	0-0-1
			Certoparin-Natrium	0,3ml	ILO	0-0-1	Metamizol-Natrium 1H2O	30ggt	TRO	1-1-1-1
			Acetylsalicylsäure	100mg	TAB	1-0-0	Levofloxacin	250mg	k.A. (ILO/ FTA)	1-0-1 bis 5.7
			Clopidogrel-Hydrogensulfat	75mg	FTA	1-0-0	Acetylsalicylsäure	100mg	TAB	1-0-0
			Bisoprololfumarat	2,5mg	k.A. (TAB/ FTA))	1-0-0	Bisoprololfumarat	2,5mg	k.A. (TAB/ FTA)/ BTA	1-0-0
			Ramipril	5mg	TAB	1-0-1	Ramipril	5mg	TAB	1-0-1
			Simvastatin	40mg	k.A. (TAB/ FTA))	0-0-0-1	Propiverin-HCl	15mg	DRA	0-0-1
			Omeprazol	20mg	k.A. (MRT/ MRK)	1-0-0	Quetiapin	75mg	k.A. (FTA/ RET)	0-0-0-1
			Kalium, Magnesium, Folsäure, Vitamin B12 und Niacin		TAB	1-0-1	Lorazepam	0,5mg	TAB	1-1-1-1
			Duloxetinhydrochlorid		k.A. (KPS/MRK)	1-0-0	Ranitidin-HCl	150mg	k.A. (TAB/ FTA)/ BTA	1-0-1
			Torasemid	10mg	TAB	1-0-0 Pause	Eisen(II)-gluconat/-sulfat	50mg	k.A.	1-1-1-0
			Furosemid	40mg	TAB	1-0,5-0	Furosemid	20mg	k.A. (TAB/ ILO)	1-1-0-0
			Propiverin-HCl		DRA	0-0-1	Trockenhefe aus Saccharomyces cerevisiae		KPS	2-2-2-0
			lösliches Insulin human/Isophan (NPH) human		ILO	0-0-6IE
2012.027	85	W	Metoprololsuccinat	47,5mg	RET	1-0-0	Esomeprazol	40mg	k.A. (MRT/ PUL für ILO	1-0-1
			Simvastatin	20mg	k.A. (TAB/ FTA))	0-0-0-1	Certoparin-Natrium		ILO	0-0-1
			Cyclopentolathydrochlorid		ATR	1-0-1	Lactulose	20ml	SIR	1-0-1
							Metoprololsuccinat	47,5mg	RET	1-0-0
							Simvastatin	20mg	FTA	0-0-0-1
							Candesartancilexetil	16mg	TAB	1-0-1
							Kaliumcitrat 1H2O 2,17 g, Kaliumhydrogencarbonat 2 g		BTA	1-1-1-0
2012.028	46	M	Irbesartan, Hydrochlorothiazid		FTA		Pantoprazol-Natrium 1,5H2O	40mg/100ml	PUL für ILO	1-0-0
							Certoparin-Natrium		ILO	0-0-1
							Simvastatin	40mg	FTA	0-0-0-1
							Candesartancilexetil	12mg	TAB	1-0-1
							Kaliumcitrat 1H2O 2,17 g, Kaliumhydrogencarbonat 2 g	40mmol	BTA	0-1-0
							Amlodipinbesilat oder Amlodipinmesilat 1H2O	5mg	TAB	1-0-1
							Citalopram-HBr	10mg	FTA	1-0-0
							Acetylsalicylsäure	100mg	TAB	1-0-0
2012.029	76	W	Acetylsalicylsäure	100mg	TAB	1-0-0	Certoparin-Natrium		ILO	0-0-1
			Candesartancilexetil	8mg	TAB	1-0-0	Esomeprazol	40mg	k.A. (MRT/ PUL für ILO	1-0-0
			Pantoprazol-Natrium 1,5H2O	40mg	k.A. (MRT/ PUL für ILO)	1-0-1	Candesartancilexetil	12mg	TAB	1-0-1
			Amlodipinbesilat oder Amlodipinmesilat 1H2O	10mg	TAB	1-0-0	Amlodipinbesilat oder Amlodipinmesilat 1H2O	10mg	TAB	1-0-1
			Clonazepam	1mg	TAB	0-0-0-1	Metoprololsuccinat	95mg	RET	1-0-1
			Glyceroltrinitrat		Spray	2 Hübe b. Bedarf	Doxazosinmesilat	4mg	k.A. (1/2mg TAB oder 4mg RET)	1-0-1
			Diazepam		TAB	0-0-1-0	Simvastatin	40mg	k.A. (TAB/ FTA)	0-0-0-1
			Sertralin	100mg	FTA	1-0-0	Trockenhefe aus Saccharomyces cerevisiae	50mg	KPS	2-2-2-0
			Metoprololsuccinat	95mg	RET	1-0-1	Enalaprilmaleat	10mg	k.A. (TAB/ FTA))	1-0-1-0
			Xipamid	40mg	k.A. (TAB/ FTA))	1-0-0 Pause	Moxonidin	0,3mg	FTA	0-0-1
			Doxazosinmesilat	4mg	k.A. (1/2mg TAB oder 4mg RET)	1-0-1	Phenytoin	400mg	k.A. (TAB/ ILO/ INF)	0-0-1
			Fluvastatin-Natrium	40mg	KPS	0-0-0-1	Phenobarbital	150mg	TAB	0-0-1
			Tramadolhydrochlorid	100mg	RET	1-0-1 b Bedarf	Diazepam	5mg	k.A. (TAB/ ILO)	b. Bedarf
			Brivudin		TAB	1-0-0 bis 12.07.12	Moxifloxacin-HCl	400mg	k.A. (FTA/ INF)	1-0-0 seti 12.08
			Metamizol-Natrium 1H2O	30Tro	TRO	1-1-1-1 b Bedarf
			Colecalciferol	20000IE	Weichkapseln	1-0-01x Monatlich
			Gabapentin	100mg	k.A. (KPS/ FTA)	1-1-1-0
2012.030	62	M	Bisoprololfumarat	2,5mg	k.A. (TAB/ FTA))	1-0-2	Heparin	25000IE/50ml	INF	2,4ml/h
			Telmisartan	80mg	TAB	1-0-0	Esomeprazol	40mg	k.A. (MRT/ PUL für ILO	1-0-0
			Torasemid	5mg	TAB	1-0-0	Bisoprololfumarat	5mg	k.A. (TAB/ FTA)	1-0-1
			Phenprocoumon		FTA	n. Plan	Torasemid	5mg	TAB	1-0-0
			Allopurinol	100mg	TAB	1-0-0	Allopurinol	100mg	TAB	1-0-0
			Simvastatin	40mg	k.A. (TAB/ FTA))	0-0-0-1	Atorvastatin-Hemicalcium 1,5 H2O	80mg	FTA	0-0-0-1
			Pantoprazol-Natrium 1,5H2O	20mg	k.A. (MRT/ PUL für ILO)	0-0-0-1	Candesartancilexetil	8mg	TAB	1-0-1
							Amlodipinbesilat oder Amlodipinmesilat 1H2O	2,5mg	TAB	2-0-1
							Lactulose	1EL	SIR	1-1-0-0
2012.031	91	M					Acetylsalicylsäure	100mg	TAB	1-0-0
							Certoparin-Natrium		ILO	0-0-1
							Simvastatin	40mg	k.A. (TAB/ FTA)	0-0-0-1
							Melperon	25mg	DRA	0-0-0-1
							Esomeprazol	40mg	k.A. (MRT/ PUL für ILO	1-0-0
2012.032	75	W	Levodopa, Benserazidhydrochlorid		k.A. (TAB/ REK)	0-0-1	Certoparin-Natrium		ILO	0-0-1
			Clemastinhydrogenfumarat		k.A.	b. Bedarf	Acetylsalicylsäure	100mg	TAB	1-0-0
			Alfacalcidol	0,5mg	Weichkapseln	1-0-0	Alfacalcidol	0,5μg	Weichkapseln	1-0-0
			Furosemid	250mg	TAB	1-1-0-0	Cinacalcet	60mg	FTA	0-0-1
			Digitoxin	0,05mg	k.A. (TAB/ ILO)	1-0-0 (Sa,So,Mo P.)	Prednisolon	1mg	TAB	1-0-0
			Xipamid	10mg	k.A. (TAB/ FTA))	1-0-0	Simvastatin	40mg	FTA	0-0-0-1
			Acetylsalicylsäure	100mg	TAB	0,5-0-0	Bisoprololfumarat	1,25mg	FTA	1-0-0
			Pantoprazol-Natrium 1,5H2O	40mg	k.A. (MRT/ PUL für ILO)	0-0-1	Amlodipinbesilat	2,5mg	TAB	1-0-1
			Zolpidemtartrat	10mg	FTA	b. Bedarf	Citalopram-HBr	10mg	FTA	1-0-0
			Bisoprololfumarat	5mg	k.A. (TAB/ FTA))	0,5-0-0	Esomeprazol	40mg	k.A. (MRT/ PUL für ILO	1-0-0
			Prednisolon	3,5mg	TAB	1-0-0
			Candesartancilexetil	16mg	TAB	1-0-0
			Cinacalcet	60mg	FTA	0-0-1
			Poly(styrol-co-divinylbenzol)sulfonsäure (92:8), Calciumsalz	15mg	PUL	1-0-0
2012.033	76	W					333 mg Natriumvalproat, 145 mg Valproinsäure (entspricht insgesamt 500 mg Natriumvalproat)	500 mg	RET	1-0-1-0
							Acetylsalicylsäure	100mg	TAB	0-1-0-0
							Esomeprazol	40mg	k.A. (MRT/ PUL für ILO	1-0-0-0
							Metoprololsuccinat	47,5mg	RET	1-0-0-0
							Torasemid	20mg	TAB	1-0-0
							Dimetindenmaleat		DRA	1-1-1-0
							Lactulose		SIR	n.b
							Spironolacton	25mg	k.A. (DRA/ TAB/ FTA	1-0-1
							Risperidon	0.5	k.A. (LSG/ SMT/ FTA/ Pulver und Lösungsmittel zur Herstellung einer i.m. Depot-Injektionssuspension)	1-0-0
2012.034
2012.035	86	W	Ramipril	10mg	TAB	0,5-0-0	Simvastatin	40mg	k.A. (TAB/ FTA)	0-0-0-1
			Simvastatin	40mg	k.A. (TAB/ FTA))	0-0-1	Torasemid	5mg	TAB	1-0-0
			Torasemid	10mg	TAB	0,5-0-0	Bisoprololfumarat	2,5mg	k.A. (TAB/ FTA)	1-0-0
			Acetylsalicylsäure	100mg	TAB	1-0-0	Ramipril	2,5mg	TAB	1-0-1
2012.036	63	M	Clopidogrel-Hydrogensulfat	75mg	FTA	0-1-1	Enoxaparin-Natrium	60mg	ILO	1-0-1
			Enalaprilmaleat	5mg	TAB	1,5-0-1,5-0	Acetylsalicylsäure	100mg	TAB	1-0-0
			Bisoprololfumarat	5mg	FTA	0,5-0-0	Simvastatin	40mg	FTA	0-0-0-1
			Simvastatin	40mg	FTA	0-0-0-1	Citalopram-HBr	20mg	FTA	1-0-0
							Enalaprilmaleat	10mg	TAB	1-0-1
							Pantoprazol-Natrium 1,5H2O	40mg	k.A. (MRT/ PUL für ILO)	1-0-1
							Amlodipinbesilat	2,5mg	TAB	1-0-0
							Amlodipinbesilat oder Amlodipinmesilat 1H2O	2,5mg	TAB	1-0-1
2012.037	71	W	Acetylsalicylsäure	100mg	TAB	1-0-0	Sulbactam-Natrium 1094 mg (entspr. 1000 mg Sulbactam), Ampicillin-Natrium 2128 mg (entspr. 2000 mg Ampicillin)	3g	PUL für INF	1-1-1-0
			Clopidogrelbesilat/-Hydrogensulfat	75mg	FTA	1-0-0	Certoparin-Natrium	3000IE	ILO	0-0-1
			Omeprazol	40mg	MRK	1-0-0	Fluvastatin-Natrium	80mg	RET	0-0-0-1
			Bisoprololfumarat	1,25mg	k.A. (TAB/ FTA))	1-0-0	Clopidogrelbesilat/-Hydrogensulfat	75mg	FTA	1-0-0
			Ramipril	5mg	TAB	1-0-0	Scopolamin		TTS	alle 72h
			Amlodipinbesilat oder Amlodipinmesilat 1H2O	5mg	TAB	1-0-0	Ranitidin-HCl	150mg	k.A. (TAB/ FTA)/ BTA	0-0-1
			Hydrochlorothiazid	12,5mg		1-0-0	Letrozol	2,5mg	FTA	1-0-0
			Calciumcarbonat Colecalciferol-Trockenkonzentrat		KTA	1-0-0
			Ezetimib	2,5mg	k.A.	1-0-0
2012.038	72	W	Digitoxin	0,07mg	k.A. (TAB/ ILO)	1-0-0-0	Meropenem	2000mg/100ml	PUL für INF	1-1-1-0
			Isosorbidmononitrat	40mg	k.A. (RET/ REK/ TAB)	1-0-0-0	Pantoprazol-Natrium 1,5H2O	40mg/100ml	k.A. (MRT/ PUL für ILO)	1-0-0
			Lercanidipinhydrochlorid	20mg	FTA	0,5-0-0-0	Certoparin-Natrium		ILO	0-0-1
			Acetylsalicylsäure	100mg	TAB	1-0-0	Insulin human/ Isophan-Insulin-Suspension [NPH]	40IE	ISU	1-0-0
			Simvastatin	40mg	k.A. (TAB/ FTA))	0-0-1-0	Insulin human		ILO	30-20-20IE
			Irbesartan	150mg	TAB	1-0-1-0	Isosorbidmononitrat	40mg	k.A. (RET/ REK/ TAB)	24Stündlich
			Torasemid	10mg	TAB	1-0-0-0	Metoprololsuccinat	47,5mg	RET	1-0-1
			Xipamid	40mg	k.A. (TAB/ FTA))	1-0-0-0	Ramipril	10mg	TAB	1-0-1/2
			Pantoprazol-Natrium 1,5H2O	20mg	k.A. (MRT/ PUL für ILO)	1-0-0-0	Amlodipinbesilat oder Amlodipinmesilat 1H2O	5mg	TAB	1-0-1
			Etoricoxib	90mg	FTA	1-0-0-0	Torasemid	10mg	TAB	1-0-0
			Metoprololsuccinat	95mg	RET	1-0-1-0	Xipamid	40mg	k.A. (TAB/ FTA)	1-0-0
			Insulin human		ILO	30-20-26-0 IE	Simvastatin	40mg	k.A. (TAB/ FTA)
			Insulin human/ Isophan-Insulin-Suspension [NPH]		ISU	0-0-0-40 IE
2012.039
2012.040	80	W	Isosorbiddinitrat	20mg	TAB		Pantoprazol-Natrium 1,5H2O	40mg	k.A. (MRT/ PUL für ILO)	1-0-0
			Ramipril	5mg	TAB		Enoxaparin-Natrium	0,4ml	ILO	1-0-1
			Bisoprololfumarat	5mg	k.A. (TAB/ FTA))		Simvastatin	40mg	k.A. (TAB/ FTA)	0-0-0-1
			Acetylsalicylsäure	100mg	TAB	1-0-0	Acetylsalicylsäure	100mg	TAB	1-0-0
							Digitoxin	0,07mg	k.A. (TAB/ ILO)	1-0-0
							Metoprololsuccinat	95mg	RET	1-0-1
							Citalopram-HBr	10mg	FTA	1-0-0
							Ramipril	2,5mg	TAB	1-0-0
							Metronidazol	500mg	k.A. (TAB/ INF)	1-1-1-0
							Clarithromycin	500mg	k.A.	1-0-1-0
2012.041	84	W	Levothyroxin-Natrium	50μg	k.A. (TAB/ TRO/ PUL für ILO bzw. INF)		Levofloxacin	500mg	k.A. (ILO/ FTA)	0-0-1-0
			Lisinopril 2H2O		TAB		Acetylsalicylsäure	100mg	TAB	1-0-0-0
			Bisoprololfumarat	5mg	k.A. (TAB/ FTA))		Insulin human		ILO	nach Schema
							Levothyroxin-Natrium	50μg	k.A. (TAB/ TRO/ PUL für ILO bzw. INF)	1-0-0-0
							Bisoprololfumarat	2,5mg	k.A. (TAB/ FTA)	1-0-0-0
							Hydrochlorothiazid	25mg		1-0-0-0
							Lisinopril 2H2O	5mg	TAB	1-0-0-0
2012.042	91	W	Acetylsalicylsäure	100mg	TAB	1-0-0	Certoparin-Natrium		ILO	0-0-1
			Clopidogrel-Hydrogensulfat	75mg	FTA	1-0-0	Insulin human		ILO	n. Schema
			Metoprololsuccinat	47,5mg	RET	1-0-0	Insulin human/ Isophan-Insulin-Suspension [NPH]	20IE	ISU	0-0-0-1
			Ramipril	2,5mg	TAB	0,5-0-0	Acetylsalicylsäure	100mg	TAB	1-0-0
			Torasemid	10mg	TAB	1-0-0	Metoprololsuccinat	47,5mg	RET	1-0-0
			Pantoprazol-Natrium 1,5H2O	40mg	k.A. (MRT/ PUL für ILO)	1-0-0	Simvastatin	40mg	k.A. (TAB/ FTA)	0-0-0-1
			Insulin human/ Isophan-Insulin-Suspension [NPH]		ISU	0-0-0-20IE	Furosemid	20mg	k.A. (TAB/ ILO)	1-0-0
			Insulin human		ILO	15-17-6IE	Ranitidin-HCl	150mg	k.A. (TAB/ FTA)/ BTA	0-0-1
							Prednisolon	50mg	TAB	1-0-0
									DRA?	b. Bedarf
							Levofloxacin	500mg	k.A. (ILO/ FTA)	1-0-0
2012.043	85	W	Acetylsalicylsäure	100mg	TAB	1x1	Ranitidin-HCl	150mg	k.A. (TAB/ FTA)/ BTA	1-0-1
			Pantoprazol-Natrium 1,5H2O	40mg	k.A. (MRT/ PUL für ILO)	1x1	Acetylsalicylsäure	100mg	TAB	1-0-0
			Cinnarizin-Dimenhydrinat		TAB	1-1-1-0	Torasemid	5mg	TAB	1-1-0-0
			Buprenorphin	10mg	TTS	1x wöchendlich	Levetiracetam	750mg	FTA	1-0-1-0
			Memantin-HCl	10mg	k.A. (LSG/ FTA)	1-0-0	Furosemid	40mg	k.A. (TAB/ ILO)	1-1-0-0
			Ramipril	5mg	TAB	1-0-0	Folsäure	5mg	k.A. (TAB/ ILO)	1-0-0
						1-0-0
2013.001	82	M	32 mg Candesartancilexetil, 25 mg Hydrochlorothiazid	32/25mg	TAB	1-0-0	Phenprocoumon		FTA	n. Werten
			Finasterid	5mg	FTA	1-0-0	Simvastatin	40mg	FTA	0-0-0-1
			Furosemid	40mg	k.A. (TAB/ ILO)	1-0-0	Esomeprazol	40mg	k.A. (MRT/ PUL für ILO	0-0-1
			Ibuprofen	600mg		1-0-0	Finasterid	5mg	FTA	1-0-0
			Bisoprololfumarat	5mg	k.A. (TAB/ FTA))	1-0-1	Bisoprololfumarat	5mg	FTA	1-0-1
			Amlodipinbesilat oder Amlodipinmesilat 1H2O	5mg	TAB	1-0-1	Furosemid	40mg	TAB	1-0-0
			Ramipril	2,5mg	TAB	1-0-1	Ramipril	2,5mg	TAB	1-0-1
			Clonidinhydrochlorid		k.A. (TAB/ Weichkapseln)	1-0-0
2013.002	72	W	Meropenem	1g	PUL für INF	2xTgl	Buprenorphin	35μg	TTS	alle 72h
			Cefuroximaxetil	1,5g	FTA	1-1-1-0	Buprenorphin-HCl	0,4mg	k.A. (ILO/ Sublingualtabletten)	b. Bedarf max alle 4h
			Natriumclorid	1000ml	INF	1xTgl	Ondansetron-HCl 2H2O	4mg	k.A. (LSG/ ILO/ FTA)	1-0-0
			Calciumaminoethylphosphat/ -folinat/ -gluconat		ILO	2xTgl	Certoparin-Natrium		ILO	0-0-1
			Kaliumchlorid		ILO	1xTgl	Pantoprazol-Natrium 1,5H2O	40mg	k.A. (MRT/ PUL für ILO)	0-0-0-1
			Pantoprazol-Natrium 1,5H2O	40mg	k.A. (MRT/ PUL für ILO)	1-0-0	Ibuprofen	800mg	RET	1-0-1
			Amitriptylin-HCl	25mg	k.A.	z. Nacht	Calciumcarbonat		BTA	1-0-1
			Ibuprofen	800mg	k.A.	2xTgl	Ramipril	5mg	TAB	1-0-1
			Macrogol 3350 13,125 g, Natriumchlorid 0,3507 g, Natriumhydrogencarbonat 0,1785 g, Kaliumchlorid 0,0466 g (entspr. mmol/l: Na+ 65, Cl- 53, HCO3 - 17, K+ 5,4 nach Lösung in 125 ml Wasser)		PUL für LSG	1xTgl	Hydrochlorothiazid	12,5mg	TAB	1-0-0
			Enoxaparin-Natrium	0.8	ILO	1xTgl	Mirtazapin	45mg	k.A. (FTA/ LSG)	0-0-1
			Hydromorphonhydrochlorid	2,6mg	KPS	4Std bei Bedarf	Macrogol 3350 13,125 g, Natriumchlorid 0,3507 g, Natriumhydrogencarbonat 0,1785 g, Kaliumchlorid 0,0466 g (entspr. mmol/l: Na+ 65, Cl- 53, HCO3 - 17, K+ 5,4 nach Lösung in 125 ml Wasser)	1Btl	PUL für LSG	1-0-1
							Bisoprololfumarat	5mg	k.A. (TAB/ FTA)	1-0-0
							Kaliumcitrat 1H2O 2,17 g, Kaliumhydrogencarbonat 2 g		BTA	b. Bedarf
							Hypromellose		ATR	1-0-1
							Melperon-HCl	25mg	k.A. (FTA/ LSG)	b.Bedarf
2013.003	83	W	Oxycodon-HCl, Naloxon-HCl	10/5mg	RET	1-0-1	Enoxaparin-Natrium	80mg	ILO	1-0-1
			Pregabalin	100mg	KPS	1-1-1-0	Oxycodon-HCl, Naloxon-HCl	10/5mg	RET	1-0-0
			Donepezilhydrochlorid		FTA	1-0-0	Pantoprazol-Natrium 1,5H2O	40mg/100ml	k.A. (MRT/ PUL für ILO)	1-0-0
			Candesartancilexetil	32mg	TAB	0-0-1	Amlodipinbesilat	5mg	TAB	1-0-1
			Bisoprololfumarat	2,5mg	k.A. (TAB/ FTA))	1-0-1-0	Simvastatin	40mg	FTA	0-0-0-1
			Amlodipinbesilat oder Amlodipinmesilat 1H2O	5mg	TAB	1-0-1-0	Natriumchlorid	1g	KPS	1-0-0
			Torasemid	10mg	TAB	1-0-0	Kaliumcitrat 1H2O 2,17 g, Kaliumhydrogencarbonat 2 g	40mmol	BTA	1-0-0
			Simvastatin	40mg	k.A. (TAB/ FTA))	0-0-0-1	Metoprololsuccinat	47,5mg	RET	1-0-1
			Pantoprazol-Natrium 1,5H2O	40mg	k.A. (MRT/ PUL für ILO)	0-0-0-1	Natriumvalproat	1000mg	SAF	1-0-1 03.01.13
			Acetylsalicylsäure	100mg	TAB	1-0-0	Natriumvalproat	600mg	SAF	1-0-1 04.01.13
			Carbamazepin	200mg	RET	1-1-1-0	Natriumvalproat	300mg	SAF	1-0-1 06.01.13
			Natriumchlorid		KPS	1-0-0	Natriumvalproat	300mg	SAF	1-0-0 07.01.13
										8.1.13 abgesetzt
							Levetiracetam	1000	k.A. (FTA/ LSG)	1-0-1 ab 03.01.13
							Candesartancilexetil	8mg	TAB	0-0-1
2013.004	74	M	Folsäure		TAB	1-0-0
Keine PEG ?			Pantoprazol-Natrium 1,5H2O	40mg	k.A. (MRT/ PUL für ILO)	0-0-0-1
			Furosemid	40mg	TAB	1-0,5-0-0
			Metoprololsuccinat	47,5 mg	RET	1-0-0
			Ramipril	2,5mg	TAB	1-0-0
			Furosemid	10mg	ILO
			Digitoxin	0,125mg	ILO
			Levetiracetam	10mg/ml	k.A.
			Tinzaparinnatrium	20000IE/ml	ILO
			Ramipril	5mg	TAB
			Amlodipinbesilat oder Amlodipinmesilat 1H2O	10mg	TAB
			Eisen(II)-glycin-sulfat-Komplex 170 mg (entspr. 30 mg Fe2+)	35ggt	Tro
			Metoprololsuccinat	47,5mg	RET
			Esomeprazol	20mg	k.A. (MRT/ KMR/ PUL für ILO
			Macrogol 3350 13,125 g, Natriumchlorid 0,3507 g, Natriumhydrogencarbonat 0,1785 g, Kaliumchlorid 0,0466 g (entspr. mmol/l: Na+ 65, Cl- 53, HCO3 - 17, K+ 5,4 nach Lösung in 125 ml Wasser)	1Btl	PUL für LSG
			Salbutamolsulfat	10ggt	TRO
2013.005	71	W
Keine PEG ?
2013.006
Keine PEG
2013.007	76	W	Acetylsalicylsäure	100mg	TAB	1-0-0	Esomeprazol	40mg	k.A. (MRT/ PUL für ILO	1-0-0-1
			Bisoprololfumarat	5mg	k.A. (TAB/ FTA))	1-0-0	Topiramat	25mg	k.A. (FTA/ (KPS)	1-0-1-0
			Enalaprilmaleat	5mg	k.A. (TAB/ FTA))	1-0-0	Enalaprilmaleat	5mg	k.A. (TAB/ FTA))	1-0-0
			Levothyroxin-Natrium	50μg	k.A. (TAB/ TRO/ PUL für ILO bzw. INF)	1-0-0	Bisoprololfumarat	5mg	k.A. (TAB/ FTA)	1-0-0
			Pantoprazol-Natrium 1,5H2O	40mg	k.A. (MRT/ PUL für ILO)	0-0-0-1	Levothyroxin-Natrium	50μg	k.A. (TAB/ TRO/ PUL für ILO bzw. INF)	1-0-0
			Citalopram-HBr	20mg	FTA	1-0-0	Isosorbiddinitrat	20mg	k.A.	1-1-0-0
			Isosorbiddinitrat	20mg	k.A.	1-1-0-0	Acetylsalicylsäure	100mg	TAB	1-0-0
			Metforminhydrochlorid	500mg	FTA	1-0-1	Simvastatin	40mg	k.A. (TAB/ FTA)	0-0-0-1
			Simvastatin	40mg	k.A. (TAB/ FTA))	0-0-0-1	Macrogol 3350 13,125 g, Natriumchlorid 0,3507 g, Natriumhydrogencarbonat 0,1785 g, Kaliumchlorid 0,0466 g (entspr. mmol/l: Na+ 65, Cl- 53, HCO3 - 17, K+ 5,4 nach Lösung in 125 ml Wasser)	PUL für LSG	PUL für LSG	b. Bedarf
			Topiramat	25mg	FTA/ (KPS)	1-0-1
			Baclofen	10mg	TAB	0-0-0-0,5
			Tolperisonhydrochlorid	150mg	FTA	1-0-1
			Risperidon	1mg	k.A. (LSG/ SMT/ FTA/ Pulver und Lösungsmittel zur Herstellung einer i.m. Depot-Injektionssuspension)	0-0-0,5
			Certoparin-Natrium		ILO
			Topiramat	25mg	k.A. (FTA/ (KPS)	1-0-1
			Bisoprololfumarat	5mg	k.A. (TAB/ FTA))	1-0-0
			Enalaprilmaleat	5mg	k.A. (TAB/ FTA))	1-0-0
			Levothyroxin-Natrium	50μg	k.A. (TAB/ TRO/ PUL für ILO bzw. INF)	1-0-0
			Isosorbiddinitrat	20mg	TAB	1-1-0-0
			Acetylsalicylsäure	100mg	TAB	1-0-0
			Macrogol 3350 13,125 g, Natriumchlorid 0,3507 g, Natriumhydrogencarbonat 0,1785 g, Kaliumchlorid 0,0466 g (entspr. mmol/l: Na+ 65, Cl- 53, HCO3 - 17, K+ 5,4 nach Lösung in 125 ml Wasser)	1 Btl	PUL für LSG	1-1-0-0
			Esomeprazol	40mg	k.A. (MRT/ PUL für ILO	1-0-1
2013.008	74	W	Darifenacin-Hydrobromid	7,5mg	RET	1-0-0	Ramipril	2,5mg	TAB	1-0-0
			Pregabalin	150mg	KPS	0,5-0-0,5	Ramipril	5mg	TAB	0-0-1
			Macrogol 3350 13,125 g, Natriumchlorid 0,3507 g, Natriumhydrogencarbonat 0,1785 g, Kaliumchlorid 0,0466 g (entspr. mmol/l: Na+ 65, Cl- 53, HCO3 - 17, K+ 5,4 nach Lösung in 125 ml Wasser)	1Btl	PUL für LSG	1-0-0	Esomeprazol	40mg	k.A. (MRT/ PUL für ILO	0-0-1
			Levetiracetam	750mg	FTA	1-0-1	Acetylsalicylsäure	100mg	TAB	1-0-0
			Pantoprazol-Natrium 1,5H2O	40mg	k.A. (MRT/ PUL für ILO)	0-0-0-1	Levetiracetam	1500mg	FTA	1-0-1
			Ramipril	5mg	TAB	0,5-0-0,5	Phenytoin	450mg	k.A. (TAB/ ILO/ INF)	0-0-1
			Simvastatin	40mg	k.A. (TAB/ FTA))	0-0-0-1	Ampicillin-Natrium 532 mg/1064 mg (entspr. 500 mg/1000 mg Ampicillin), Sulbactam-Natrium 273,5 mg/547 mg (entspr. 250 mg/500 mg Sulbactam)	750mg	PUL für INF	1-0-1 bis7.03
			Acetylsalicylsäure	100mg	TAB	1-0-0	Kaliumcitrat 1H2O 2,17 g, Kaliumhydrogencarbonat 2 g		BTA	1-0-1
			Metamizol-Natrium 1H2O		TRO	0-0-1	Calciumcarbonat		BTA	1-0-0
2013.009	93	M	Isosorbidmononitrat	50mg	k.A. (RET/ REK)	1-0-0	Piperacillin 4 g (als Natriumsalz), Tazobactam 0,5 g (als Natriumsalz)	4,5g	PUL für INF	1-1-1-0
			Simvastatin	40mg	k.A. (TAB/ FTA))	0-0-1	Esomeprazol	40mg	k.A. (MRT/ PUL für ILO	0-0-0-1
			Bisoprololfumarat	10/25mg	k.A. (TAB/ FTA))	0,5-0-0	Simvastatin	40mg	FTA	0-0-0-1
			Bisoprololfumarat	5mg	k.A. (TAB/ FTA))	0-0-0,5	Bisoprololfumarat	2,5mg	FTA	1-0-1
			Ramipril	10mg	TAB	0,5-0-0,5	Amlodipinbesilat	5mg	TAB	1-0-1
			Acetylsalicylsäure	100mg	TAB	1-0-0	Torasemid	10mg	TAB	1-0-1
			Pantoprazol-Natrium 1,5H2O	40mg	k.A. (MRT/ PUL für ILO)	0-0-0-1	Acetylsalicylsäure	100mg	TAB	1-0-0
							Acetylcystein	300mg	k.A. (ILO/ INF)	1-1-0-0
2013.010	60	W	Bisoprololfumarat	5mg	k.A. (TAB/ FTA))	1-0-0	Riluzol	50mg	FTA	1-0-1
			Ramipril	5mg	TAB	1-0-1	Amitriptylin-HCl	25mg	FTA	0-0-1
			Amlodipinbesilat oder Amlodipinmesilat 1H2O	5mg	TAB	1-0-1
			Citalopram-HBr	20mg	FTA	1-0-0	Bisoprololfumarat	5mg	k.A. (TAB/ FTA)	1-0-0
							Ramipril	5mg		1-0-1
							Amlodipinbesilat oder Amlodipinmesilat 1H2O	5mg	TAB	1-0-1
							Citalopram-HBr	20mg	FTA	1-0-0
2013.011	84	M	Riluzol	50mg	FTA	1-0-1	Riluzol	50mg	FTA	1-0-1
			Acetylsalicylsäure	100mg	TAB	1-0-0 Pause seit 4.4	Acetylsalicylsäure	100mg	TAB	abgesetzt
			Ramipril, Hydrochlorothiazid	5/25mg	TAB	1-0-0	Ramipril, Hydrochlorothiazid	5/25mg	TAB	1-0-0
							Amphotericin B		SUS zur Anwendung in der Mundhöhle
2013.012	54	M	Bisoprololfumarat	5mg	k.A. (TAB/ FTA))	1-0-0	Bisoprololfumarat	5mg	k.A. (TAB/ FTA)	1-0-0-0
			Digitoxin	0,07mg	k.A. (TAB/ ILO)	1-0-0	Digitoxin	0,07mg	k.A. (TAB/ ILO)	1-0-0-0
			Enalaprilmaleat	5mg	k.A. (TAB/ FTA))	1-0-0	Furosemid	20mg	k.A. (TAB/ ILO)	1-0-0-0
			40 mg Furosemid, 50 mg Triamteren,	40mg	TAB	1-0-0	Simvastatin	20mg	k.A. (TAB/ FTA)	0-0-0-1
			Dabigatran etexilat mesilat	110mg	KPS	1-0-1	Enalaprilmaleat	2,5mg	k.A. (TAB/ FTA))	2-0-1
			Levothyroxin-Natrium	25μg	k.A. (TAB/ TRO/ PUL für ILO bzw. INF)	1-0-0	Enoxaparin-Natrium	0,7ml	ILO	1-0-1
							Pantoprazol-Natrium 1,5H2O	40mg	k.A. (MRT/ PUL für ILO)	0-0-1
							Amantadinhemisulfat	100mg/500ml	es gibt nur 200mg/500ml INF	1-0-0
2013.013	88	W	Acetylsalicylsäure	100mg	TAB	1-0-0	Piperacillin 4 g (als Natriumsalz), Tazobactam 0,5 g (als Natriumsalz)	4,5g/50ml	PUL für INF	1-1-1-0
			Glimepirid	4mg	TAB	0-0,5-0	Pantoprazol-Natrium 1,5H2O	40mg/100ml	PUL für ILO	0-0-1
			Candesartancilexetil	32mg	TAB	0,5-0-0,5	Natriumclorid		INF	läuft
			Simvastatin	20mg	k.A. (TAB/ FTA))	0-0-0-1	Certoparin-Natrium		ILO	0-0-1
			Metoclopramid	20ggt	TRO	b. Bedarf	Glimepirid	2mg	TAB	0-1-0
			Pantoprazol-Natrium 1,5H2O	40mg	k.A. (MRT/ PUL für ILO)	0-0-0-1	Simvastatin	40mg	k.A. (TAB/ FTA)	0-0-0-1
			Hydrochlorothiazid	12,5mg		1-0-0	Bisoprololfumarat	2,5mg	k.A. (TAB/ FTA)	1-0-1-0
			Bisoprololfumarat	2,5mg	k.A. (TAB/ FTA))	1-0-0	Hydrochlorothiazid	12,5mg		1-0-0
							Natriumclorid	1g	KPS	1-1-1-0
							Calciumcarbonat		BTA	1-0-1
							Acetylsalicylsäure	100mg	TAB	1-0-0
							Candesartancilexetil	16mg	TAB	1-0-1
							Amlodipinbesilat oder Amlodipinmesilat 1H2O	5mg	TAB	1-0-0
2013.014	61	W	Acetylsalicylsäure	300mg	TAB	1-0-0	Simvastatin	40mg	k.A. (TAB/ FTA)	0-0-0-1
			Tilidinphosphat/-HCl mit Naloxon-HCl	100/8mg	RET	1-0-1	Tilidinphosphat/-HCl mit Naloxon-HCl	100/8mg	RET	1-0-0-0
			Levothyroxin-Natrium, Kaliumiodid 196,2 μg	100μg	TAB	1-0-0	Candesartancilexetil	8mg	TAB	1-0-0,5-0
							Levothyroxin-Natrium, Kaliumiodid 196,2 μg	100μg	TAB	1-0-0
							Acetylsalicylsäure	100mg	TAB	1-0-0-0
							Esomeprazol	40mg	k.A. (MRT/ PUL für ILO	0-0-0-1
							Calciumcarbonat		BTA	1-0-1-0
2013.015	66	W	Levothyroxin-Natrium	150μg	k.A. (TAB/ TRO/ PUL für ILO bzw. INF)	0,5-0-0-0	Certoparin-Natrium		ILO	0-0-1-0
			Bisoprololfumarat	5mg	k.A. (TAB/ FTA))	0,5-0-0-0	Acetylsalicylsäure	100mg	TAB	1-0-0-0
			Ramipril	5mg	TAB	0,5-0-0-0	Ramipril	5mg	TAB	1-0-1-0
							Hydrochlorothiazid	12,5mg		1-0-0-0
							Candesartancilexetil	8mg	TAB	1-0-1-0
							Simvastatin	40mg	k.A. (TAB/ FTA)	0-0-0-1
							Citalopram-HBr	20mg	FTA	1-0-0-0
							Scopolamin	1mg	TTS
							Lactulose		SIR	b. Bedarf
2013.016	77	M	Lactulose	10ml	SIR	1-1-0-0	Simvastatin	40mg	k.A. (TAB/ FTA)	0-0-0-1
			Pantoprazol-Natrium 1,5H2O	20mg	k.A. (MRT/ PUL für ILO)	1-0-0	Acetylsalicylsäure	100mg	TAB	1-0-0-0
			Tamsulosin-HCl	0,4mg	k.A. (RET/ REK)	0-0-1	Candesartancilexetil	8mg	TAB	0-0-1-0
							Candesartancilexetil	12mg	TAB	1-0-0-0
							Citalopram-HBr	10mg	FTA	1-0-0-0
2013.017
Keine PEG
2013.018	87	W	TAB	300mg	TAB	1-0-0		600mg/100ml	600mg Clindamycin-2-dihydrogenphosphat/1 Durchstechfl. à 4 ml oder Clindamycin-HCl Tabletten	1-1-1-0 bis15.05
			16 mg Candesartancilexetil, 12,5 mg Hydrochlorothiazid	16/12,5mg	TAB	1-0-0	Simvastatin	40mg	k.A. (TAB/ FTA)	0-0-0-1
			Metoprololsuccinat	25mg	RET	1-0-0	Candesartancilexetil	16mg	TAB	1-0-1
			Hyaluronsäure		ATR	1-1-1-1	Hydrochlorothiazid	25mg		1-0-0
			Eisen(II)-glycin-sulfat-Komplex 170 mg (entspr. 30 mg Fe2+)	20mg	TRO	1-0-0	Eisen(II)-glycin-sulfat-Komplex 170 mg (entspr. 30 mg Fe2+)	35gtt	TRO
			Omeprazol	20mg	k.A. (MRT/ MRK)	1-0-0	Metoprololsuccinat	47,5mg	RET	1-0-0
			Pentaerythrityltetranitrat	80mg	TAB	1-0-1	Acetylsalicylsäure	100mg	TAB	1-0-0
							Hyaluronsäure		ATR	1-1-1-1
2013.019	84	W	Budesonid, Formoterolhemifumarat-1-Wasser		DOS	1-0-1	Piperacillin 4 g (als Natriumsalz), Tazobactam 0,5 g (als Natriumsalz)	4.5g	PUL für INF	1-1-1-0
			Captopril, Hydrochlorothiazid	25/12,5mg	TAB	0-0-0,5	Pantoprazol-Natrium 1,5H2O	40mg/100ml	PUL für ILO	0-0-0-1
			Etilefrinhydrochlorid		TRO	b. Bedarf	Enoxaparin-Natrium	0,8ml	ILO	1-0-1
			Pantoprazol-Natrium 1,5H2O	20mg	k.A. (MRT/ PUL für ILO)	1-0-0	Bisoprololfumarat	5mg	k.A. (TAB/ FTA)	1-0-0
			Nitrazepam	5mg	TAB	b. Bedarf	Simvastatin	40mg/100ml	k.A. (TAB/ FTA)	0-0-0-1
			Bisoprololfumarat	5mg	k.A. (TAB/FTA	1-0-0	Hydrochlorothiazid	12,5mg		1-0-0
			Acetylsalicylsäure	100mg	TAB	1-0-0	Methionin	500mg	FTA	1-1-1-0
			Mirtazapin	15mg	k.A. (FTA/ LSG)	0-0-0-1	Scopolamin	1mg	TTS	alle 3d wechsel
			Certoparin-Natrium		ILO	1x1
			Bisoprololfumarat	5mg	k.A. (TAB/ FTA))	1-0-0
			Acetylsalicylsäure	100mg	TAB	1-0-0
			Esomeprazol	40mg	k.A. (MRT/ KMR/ PUL für ILO	1-0-0
			Salbutamolsulfat	10gtt	TRO	1-1-1-1
2013.020	68	M	Irbesartan	300mg	FTA	1-0-0	Acetylcystein	300mg	k.A. (GRA für LSG/ BTA)	1-0-0
			Vildagliptin	50mg	TAB	1-0-0	Esomeprazol	40mg	k.A. (MRT/ KMR/ PUL für ILO	0-0-1
			Metforminhydrochlorid	850mg	FTA	1-0-1	Certoparin-Natrium	3000IE	ILO	1x1 abends
			Thiaminchloridhydrochlorid, Pyridoxinhydrochlorid		FTA	1-0-0	Thiaminchlorid-HCl 100 mg, Pyridoxin-HCl 100 mg		FTA	1-0-0
							Metforminhydrochlorid	850mg	FTA	1-0-1
							Candesartancilexetil	8mg	TAB	1-0-1
							Allopurinol	300mg	TAB	1-0-0
							Amlodipinbesilat oder Amlodipinmesilat 1H2O	5mg	TAB	1-0-0
							Levetiracetam	1000mg	FTA	1-0-1
							Vildagliptin	50mg	TAB	1-0-1
2013.021	72	M					Pantoprazol-Natrium 1,5H2O	40mg	PUL für ILO	1-1-1-0 2 Wochen dann reduzieren
							Certoparin-Natrium	0,3ml	ILO	0-0-1
							Lactulose	10ml	SIR	1-1-1-1
							Candesartancilexetil	16mg	TAB	1-0-1-0
							Torasemid	10mg	TAB	1-1-0-0
							Amlodipinbesilat oder Amlodipinmesilat 1H2O	5mg	TAB	1-0-1-0
							Kaliumcitrat 1H2O 2,17 g, Kaliumhydrogencarbonat 2 g	40mmol	BTA	1-1-1-0
							Scopolamin	1mg	TTS	alle 72h
2013.022	59	M	Amlodipinbesilat oder Amlodipinmesilat 1H2O	10mg	TAB	1-0-0	Simvastatin	40mg	FTA	0-0-0-1
							Candesartancilexetil	16mg	TAB	1-0-1-0
							Hydrochlorothiazid	12,5mg		1-0-0-0
							Amlodipinbesilat oder Amlodipinmesilat 1H2O	5mg	TAB	2-0-0-0
							Digitoxin	0,07mg	k.A. (TAB/ ILO)	1-0-0-0
							Trockenhefe aus Saccharomyces cerevisiae		KPS	1-1-1-0
							Pantoprazol-Natrium 1,5H2O	40mg	k.A. (MRT/ PUL für ILO)	0-0-0-1
							Enoxaparin-Natrium	0,7ml	ILO	1-0-1-0
							Apixaban	5mg	FTA	1-0-1-0
2013.023	83	W					Pantoprazol-Natrium 1,5H2O	40mg	k.A. (MRT/ PUL für ILO)	1-0-1-0
							Ramipril	2,5mg	TAB	1-0-0-0
							Phenytoin	600mg	k.A. (TAB/ ILO/ INF)	0-0-1-0
2013.024	75	M	Acetylsalicylsäure	100mg	TAB	1-0-0	Dihydralazinmesilat/-sulfat	100mg/50ml		2ml/h
			Torasemid	5mg	TAB	1-0-0	Sulbactam-Natrium 1094 mg (entspr. 1000 mg Sulbactam), Ampicillin-Natrium 2128 mg (entspr. 2000 mg Ampicillin)	3g	PUL für INF	1-1-1-0
			Metoprololsuccinat	47,5mg	RET	1-0-1	Certoparin-Natrium		ILO	0-0-1
			Enalaprilmaleat	10mg	k.A. (TAB/ FTA))	1-0-1	Pantoprazol-Natrium 1,5H2O	40mg	k.A. (MRT/ PUL für ILO)	0-0-0-1
			Amlodipinbesilat oder Amlodipinmesilat 1H2O	5mg	TAB	1-0-1	Torasemid	10mg	TAB	1-0-0
			Simvastatin	40mg	k.A. (TAB/ FTA))	0-0-1	Metoprololsuccinat	95mg	RET	1-0-1
			Insulin isophan	16IE	ILO	0-0-0-16	Enalaprilmaleat	10mg	TAB	1-0-1
			Insulin glulisin		ILO	30-16-16IE	Amlodipinbesilat	5mg	TAB	1-0-1
			Rivastigmin	9,5mg/24h	TTS		Simvastatin	40mg	FTA	0-0-0-1
							Hydrochlorothiazid	25mg	TAB	1-0-0
							Lactulose	10ml	SIR	1-1-1-1
							Rivastigmin	9,5mg/24h	TTS	1-0-0
2013.025	91	W	Bisoprololfumarat	5mg	k.A. (TAB/ FTA))	1-0-1	Insulin glargin		ILO	0-0-0-24IE
			Torasemid	10mg	TAB	1-0-0	Insulin human		ILO	nach Anpassungsschema
			Gabapentin	200mg	k.A. (KPS/ FTA)	0-0-1	Acetylsalicylsäure	100mg	TAB	1-0-0
			Nitroxolin	250mg	KPS	0-0-1	Bisoprololfumarat	5mg	k.A. (TAB/ FTA)	1-0-1
			Valsartan	80mg	FTA	1-0-1	Esomeprazol	40mg	k.A. (MRT/ PUL für ILO	0-0-0-1
			Hydrochlorothiazid	12,5mg		0,5-0-0,5	Valsartan	80mg	FTA	1-0-1
			Acetylsalicylsäure	100mg	TAB	1-0-0	Hydrochlorothiazid	12,5mg		1-0-1
			Clopidogrelbesilat/-Hydrogensulfat	75mg	FTA	1-0-0	Gabapentin	200mg	k.A. (KPS/ FTA)	0-0-1
2013.026	79	M					Pantoprazol-Natrium 1,5H2O	40mg	PUL für ILO	0-0-1
			Acetylsalicylsäure	100mg	TAB	abgesetzt	Acetylcystein	600mg	k.A. (ILO/ INF)	1-0-0
			Phenprocoumon		FTA	pause	Enoxaparin-Natrium	80mg	ILO	1-0-1
			Clopidogrelbesilat/-Hydrogensulfat	75mg	FTA	1-0-0	Ramipril	5mg	TAB	1-0-1
			Enoxaparin-Natrium	0,6ml	ILO	1-0-1	Digitoxin	0.025mg	k.A. (TAB/ ILO)	1-0-0
			Ramipril	5mg	TAB	0,5-0-0	Amlodipinbesilat oder Amlodipinmesilat 1H2O	5mg	TAB	1-0-1
			Bisoprololfumarat	5mg	k.A. (TAB/ FTA))	1-0-0,5	Hydrochlorothiazid	25mg		1-0-0
			Torasemid	10mg	TAB	1-0-0
			Digitoxin	0,07mg	k.A. (TAB/ ILO)	1-0-0
			Eplerenon	12,5mg	FTA	1-0-0
2013.027	88	W					Pantoprazol-Natrium 1,5H2O	40mg	k.A. (MRT/ PUL für ILO)	1-0-1
							Certoparin-Natrium		ILO	1x1
2013.028	79	W	Enalaprilmaleat	5mg	k.A. (TAB/ FTA))	1-0-0
			Torasemid	2,5mg	TAB	1-0-0	Acetylsalicylsäure	100mg	TAB	1-0-0
			Levothyroxin-Natrium, Kaliumiodid 196,2 μg	75mg	TAB	1-0-0	Torasemid	2,5mg	TAB	1-1-0-0
			Sulpirid	100mg	TAB	1-0-1	Bisoprololfumarat	1,25mg	k.A. (TAB/ FTA)	1-0-0
			Metamizolnatrium-1-Wasser	1000mg	SUP	b. Bedarf	Candesartancilexetil	4mg	TAB	1-0-0
			Tilidinphosphat/-HCl mit Naloxon-HCl	50/4mg	RET	1-0-1	Simvastatin	40mg	k.A. (TAB/ FTA)	0-0-0-1
			Pantoprazol-Natrium 1,5H2O	40mg	k.A. (MRT/ PUL für ILO)	1-0-0-0	Pantoprazol-Natrium 1,5H2O	40mg	k.A. (MRT/ PUL für ILO)	0-0-0-1
			Domperidonmaleat	10mg	FTA	1-1-1-0	Sulpirid	100mg	TAB	1-1-0-0
			Ranolazin	375mg	RET	1-0-1	Domperidon	10mg	k.A. (SUS/ FTA)	1-1-1-0
							Ranolazin	375mg	RET	1-0-1
							Levothyroxin-Natrium	75μg	k.A. (TAB/ TRO/ PUL für ILO bzw. INF)	1-0-0
							Macrogol 3350 13,125 g, Natriumchlorid 0,3507 g, Natriumhydrogencarbonat 0,1785 g, Kaliumchlorid 0,0466 g (entspr. mmol/l: Na+ 65, Cl- 53, HCO3 - 17, K+ 5,4 nach Lösung in 125 ml Wasser)	1Btl	PUL für LSG	1-0-0
							Mirtazapin		k.A. (FTA/ LSG)	z.Nacht
							Citalopram-HBr	10mg	FTA	1-0-0
2013.030	81	M	Sertralin	50mg	FTA	1-0-0	Certoparin-Natrium	0,3ml	ILO	0-0-1
			Rivastigmin	9,5mg/24h	TTS		Simvastatin	40mg	k.A. (TAB/ FTA)	0-0-0-1
						pause	Pantoprazol-Natrium 1,5H2O	40mg	k.A. (MRT/ PUL für ILO)	0-0-0-1
							Acetylsalicylsäure	100mg	TAB	1-0-1
							Candesartancilexetil	4mg	TAB	1-0-0
							Bisoprololfumarat	2,5mg	k.A. (TAB/ FTA)	1-0-1
								9,5mg/24h		1-0-0
							Macrogol 3350 13,125 g, Natriumchlorid 0,3507 g, Natriumhydrogencarbonat 0,1785 g, Kaliumchlorid 0,0466 g (entspr. mmol/l: Na+ 65, Cl- 53, HCO3 - 17, K+ 5,4 nach Lösung in 125 ml Wasser)	1Btl	PUL für LSG	1-1-1-0
2013.031	78	M	Pantoprazol-Natrium 1,5H2O	40mg	k.A. (MRT/ PUL für ILO)	1-0-0	Heparin	25000IE/50ml		Ziel-pTT 45-54 sec
			Torasemid	10mg	TAB	1-1-0-0	Dabigatranetexilat	150mg	KPS	1-0-1
			Bisoprololfumarat	1,25mg	k.A. (TAB/ FTA))	1-0-0	Ceftriaxon-Dinatrium 3,5H2O	2g/40ml	PUL für INF	0-1-0
			Ramipril	5mg	TAB	1-0-1		600mg/100ml	600mg Clindamycin-2-dihydrogenphosphat/1 Durchstechfl. à 4 ml oder Clindamycin-HCl Tabletten	1-1-1-0
			Spironolacton	50mg	DRA	1-0-0	Pantoprazol-Natrium 1,5H2O	40mg/100ml	PUL für ILO	0-0-1
			Tinzaparin-Natrium	0,7ml	ILO	1x Tgl	Simvastatin	40mg	k.A. (TAB/ FTA)	0-0-0-1
							Candesartancilexetil	4mg	TAB	1-0-0
2013.032	77	W
			Nitroglycerin	50mg/50ml	INF	1-6ml/h
			Urapidilhydrochlorid		INF	n.Bedarf	Dalteparin-Natrium	5000IE	ILO	0-0-1
				1440ml/24h		n. Billanz	Clopidogrelbesilat/-Hydrogensulfat	75mg	FTA	1-0-0
			Furosemid(/-Natrium)		ILO	b. Bedarf	Torasemid	10mg	TAB	1-0-0
			Morphin			b. Bedarf	Enalaprilmaleat	10mg	k.A. (TAB/ FTA))	1-0-0
			Pantoprazol-Natrium 1,5H2O	40mg	k.A. (MRT/ PUL für ILO)	0-0-0-1	Simvastatin	40mg	k.A. (TAB/ FTA))	0-0-0-1
			Acetylcystein	300mg	k.A. (GRA für LSG/ BTA)	1-0-1	Ranitidin-HCl	150mg	k.A. (TAB/ FTA)/ BTA	0-0-1
			Phenprocoumon		FTA	pause	Acetylcystein	600mg	k.A. (GRA für LSG/ BTA)	1-0-0
			Clopidogrel-Hydrogensulfat	75mg	FTA	3 Monate	Salbutamolsulfat	10gtt	TRO	1-1-1-0
			Enalaprilmaleat	20mg	k.A. (TAB/ FTA))	1-0-0-	Ipratropiumbromid	10Hub	DOS	1-1-1-0
			Digitoxin	0,07mg	k.A. (TAB/ ILO)		Trospiumchlorid	7,5mg		1-0-0-1
			Torasemid	10mg	TAB	1-1-1-0
			Trospiumchlorid	5mg	TAB	1-1-1-0
			Metforminhydrochlorid		FTA	pause
			Paracetamol		TAB	bis 7.7.
			Lactulose	20ml	SIR	1-0-1
						bei Bedarf
			Certoparin-Natrium	3000IE	ILO	0-0-1
			Bisacodyl	2st	SUP	1-0-0
			Insulin human		ILO	n. Schema
2013.033	85	W	Acetylsalicylsäure	100mg	TAB	1-0-0	Certoparin-Natrium		ILO	0-0-1
			Torasemid		TAB	1-0-0	Acetylsalicylsäure	100mg	TAB	1-0-0
			Sulpirid	50mg	TAB	1-0-0	Candesartancilexetil	4mg	TAB	1-0-1
			Isosorbiddinitrat	20mg	TAB	1-0-0	Amlodipinbesilat oder Amlodipinmesilat 1H2O	2,5mg	TAB	1-0-0
			Enalaprilmaleat	2,5mg	k.A. (TAB/ FTA))	1-0-1	Hydrochlorothiazid	25mg		1-1-0-0
							Bisoprololfumarat	2,5mg	k.A. (TAB/ FTA))	1-0-1
							Torasemid	10mg	TAB	1-1-0-0
							Insulin human		ILO	n. Schema
							Esomeprazol	40mg	k.A. (MRT/ KMR/ PUL für ILO)	1-0-1-0
							Simvastatin	40mg	k.A. (TAB/ FTA))	0-0-0-1
2013.034	59	M	Metoprolol	200mg	k.A. (RET/ FTA)	1-0-0	Ceftriaxon-Dinatrium 3,5H2O	2g/100ml	PUL für INF	0-0-1
			Dipyridamol 200 mg, Acetylsalicylsäure 25 mg	225mg	REK	1-0-1	Pantoprazol-Natrium 1,5H2O	40mg/100ml	PUL für ILO	1-0-1
			Ramipril	10mg	TAB	1-0-0	Insulin glargin	12IE	ILO	0-0-0-1
			Amlodipinbesilat oder Amlodipinmesilat 1H2O	5mg	TAB	1-0-0	Insulin human		ILO	12-6-8IE
			Simvastatin	60mg	k.A. (TAB/ FTA))	0-0-0-1	Torasemid	10mg	TAB	1-0-0
			Torasemid	10mg	TAB	1-0-0	Simvastatin	60mg	k.A. (TAB/ FTA)	0-0-0-1
							Ramipril	10mg	TAB	1-0-0
							Metoprololsuccinat	190mg	RET	1-0-0
							Amlodipinbesilat oder Amlodipinmesilat 1H2O	5mg	TAB	1-0-1
							Hydrochlorothiazid	25mg		1-0-1
							Acetylsalicylsäure	300mg	TAB	1-0-0
							Doxazosinmesilat	1mg	k.A. (1/2mg TAB oder 4mg RET)	1-0-0
2013.035	93	W	Levodopa	100mg	k.A. (TAB/ RET)	1-0-0	FTA: Moxifloxacin-HCl oder INF: Moxifloxacin	400mg		1-0-0
			Moxonidin	0,3mg	FTA	1-0-0	Acetylsalicylsäure	100mg	TAB	1-0-0
			Hydrochlorothiazid	25mg		1-0-0	Esomeprazol	40mg	k.A. (MRT/ PUL für ILO	0-0-0-1
			Levothyroxin-Natrium	100μg	k.A. (TAB/ TRO/ PUL für ILO bzw. INF)	1-0-0	Simvastatin	40mg	k.A. (TAB/ FTA)	0-0-0-1
			Losartankalium	50mg	FTA	1-0-0	Hydrochlorothiazid	25mg		1-0-0
			Clonazepam	0,5mg	TAB	0-0-0-2	Amlodipinbesilat oder Amlodipinmesilat 1H2O	5mg	TAB	1-0-1
							Candesartancilexetil	16mg	TAB	1-0-1
							Levodopa, Carbidopa-1H2O	100mg	k.A. (TAB/RET/KPS)	1-0-0
							Moxonidin	0,03mg	FTA	1-0-0
							Levothyroxin-Natrium	100μg	k.A. (TAB/ TRO/ PUL für ILO bzw. INF)	1-0-0
							Clonazepam	0,5mg	TAB	0-0-0-2
							Kaliumcitrat 1H2O 2,17 g, Kaliumhydrogencarbonat 2 g		BTA	1-0-0
							Ramipril	5mg	TAB	1-0-1
							Natriumchlorid		KPS	2-0-0
2013.036	78	W	Valsartan, Hydrochlorothiazid	160mg/12,5mg	FTA	1-0-0	Certoparin-Natrium		ILO	0-0-1
							Insulin human		ILO	14-8-10IE
							Insulin glargin		ILO	0-0-0-12
							Simvastatin	40mg	k.A. (TAB/ FTA)	0-0-0-1
							Candesartancilexetil	8mg	TAB	1-0-1
							Hydrochlorothiazid	25mg		1-0-0
							Amlodipinbesilat oder Amlodipinmesilat 1H2O	5mg	TAB	1-0-1
							Acetylsalicylsäure	100mg	TAB	1-0-0
							Esomeprazol	40mg	k.A. (MRT/ PUL für ILO	0-0-0-1
2013.037	65	W	Acetylsalicylsäure	100mg	TAB	1-0-0	Certoparin-Natrium		ILO	0-0-1
			Bisoprololfumarat	10mg	k.A. (TAB/ FTA))	1-0-0	Acetylsalicylsäure	100mg	TAB	1-0-0
			Glibenclamid	3,5mg	TAB	1-0-0	Bisoprololfumarat	2,5mg	k.A. (TAB/ FTA)	1-0-1
			Hydrochlorothiazid	12,5mg		1-0-0	Hydrochlorothiazid	25mg		1-1-0-0
							Candesartancilexetil	8mg	TAB	1-0-1-0
							Insulin lispro		ILO	16-8-10IE
							Insulin glargin		ILO
							Simvastatin	40mg	k.A. (TAB/ FTA)	0-0-0-1
							Pantoprazol-Natrium 1,5H2O	40mg	k.A. (MRT/ PUL für ILO)	1-1-1-0
							Melperon-HCl	25mg	k.A. (FTA/ LSG)	0-0-0-1
							Risperidon	0,5mg	k.A. (LSG/ SMT/ FTA/ Pulver und Lösungsmittel zur Herstellung einer i.m. Depot-Injektionssuspension)	0-0-1
2013.038	78	W
2013.039	64	M	Ramipril	5mg	TAB	1-0-1	Esomeprazol	20mg	k.A. (MRT/ PUL für ILO	0-0-0-1
			Simvastatin	40mg	k.A. (TAB/ FTA))	0-0-0-1	Insulin detemir	28IE	ILO	0-0-0-1
			Omeprazol	20mg	k.A. (MRT/ MRK)	1-0-0	Insulin human		ILO	36-28-30IE
			Tamsulosin-HCl	0,4mg	k.A. (RET/ REK)	1-0-0	Simvastatin	40mg	k.A. (TAB/ FTA)	0-0-0-1
			Metforminhydrochlorid	850mg	FTA	1-0-1	Bisoprololfumarat	2,5mg	k.A. (TAB/ FTA)	1-0-1
			Glibenclamid	3,5mg	TAB	1-1-1-0	Levetiracetam	500mg	FTA	1-0-1
			Insulin human		ILO	26-2-24IE	Macrogol 3350 13,125 g, Natriumchlorid 0,3507 g, Natriumhydrogencarbonat 0,1785 g, Kaliumchlorid 0,0466 g (entspr. mmol/l: Na+ 65, Cl- 53, HCO3 - 17, K+ 5,4 nach Lösung in 125 ml Wasser)	1 Btl	PUL für LSG	1-0-0
			Bisoprololfumarat	5mg	k.A. (TAB/ FTA))	0-0-0,5	Tamsulosin-HCl	0,4mg	k.A. (RET/ REK)	1-0-0
			Candesartancilexetil	1mg	TAB	1-0-1	Candesartancilexetil	8mg	TAB	1-0-1
			Clobazam	2,5mg	TAB	1-1-1-0	Torasemid	10mg	TAB	1-1-0-0
			Hydrochlorothiazid	2mg		0,5-0-0	Acetylsalicylsäure	100mg	TAB	1-0-0
			Insulin detemir		ILO		Clopidogrelbesilat/-Hydrogensulfat	75mg	FTA	1-0-0 (3Monate)
			Levetiracetam	500mg	FTA	0,5-0-0,5
			Clopidogrelbesilat/-Hydrogensulfat	75mg	FTA	1-0-0
2013.040	81	W	Phenprocoumon		FTA	n. INR
Keine PEG			Phenobarbital	150mg	TAB	0-0-1
			Pantoprazol-Natrium 1,5H2O	40mg	k.A. (MRT/ PUL für ILO)	0-0-1
			Pravastatin-Natrium	40mg	k.A. (TAB/ FTA))
			Levothyroxin-Natrium	125μg	k.A. (TAB/ TRO/ PUL für ILO bzw. INF)	1-0-0
			Bisoprololfumarat	2,5mg	k.A. (TAB/ FTA))	1-0-0
			Candesartancilexetil	4mg	TAB	0,5-0-0,5
			Furosemid	40mg	k.A. (TAB/ ILO)	1-1-0-0
			Tiotropiumbromid-1-Wasser	1Hub	DOS	1-0-0
			Salbutamolsulfat	1Hub	DOS	1-0-0
			Colecalciferol		Weichkapseln
2013.041	93	W	Bisoprololfumarat	5mg	k.A. (TAB/ FTA))	1-0-0	Tinzaparin-Natrium	10000IE	ILO	1-0-0
			Digitoxin	0,07mg	k.A. (TAB/ ILO)	1-0-0	Bisoprololfumarat	5mg	k.A. (TAB/ FTA)	1-0-0
			Alfacalcidol	0,5mg	Weichkapseln	1-0-0	Digitoxin	0,07mg	k.A. (TAB/ ILO)	1-0-0
			Bimatoprost	0,3ml	ATR	1x Tgl	Alfacalcidol	0,5mg	Weichkapseln	1-0-0
			Metforminhydrochlorid	500mg	FTA	1-0-0	Esomeprazol	40mg	k.A. (MRT/ PUL für ILO	1-0-0
			Gabapentin	400mg	k.A. (TAB/KPS)	1,5-1-1,5	Ramipril	5mg	TAB	1-0-0
			Omeprazol	20mg	k.A. (MRT/ MRK)	1-0-0	Simvastatin	40mg	k.A. (TAB/ FTA)	0-0-0-1
			Ramipril	5mg	TAB	1-0-0	Amlodipinbesilat oder Amlodipinmesilat 1H2O	5mg	TAB	1-0-0
			Simvastatin	40mg	k.A. (TAB/ FTA))	0-0-1	Levetiracetam	1000mg	FTA	1-0-1-0
			Phenprocoumon		FTA		Bimatoprost	0.3	ATR	1-0-0
2013.042	71	W	Ropinirolhydrochlorid	4mg	RET	1-0-0-0	Venlafaxin-HCl	37,5mg	REK	1-0-0
			furosemid	150/37,5/200mg	FTA		Ropinirol	8mg	RET	1-0-0-0
			Levodopa 100 mg/200 mg, Carbidopa 1H2O 27 mg/54 mg (entspr. 25 mg/50 mg Carbidopa)	200/50mg	RET		Macrogol 3350 13,125 g, Natriumchlorid 0,3507 g, Natriumhydrogencarbonat 0,1785 g, Kaliumchlorid 0,0466 g (entspr. mmol/l: Na+ 65, Cl- 53, HCO3 - 17, K+ 5,4 nach Lösung in 125 ml Wasser)		PUL für LSG	n. Bedarf
			Levodopa 100 mg, Benserazid-HCl 28,5 mg (entspr. 25 mg Benserazid)		TAB für SUS		Levodopa/ Carbidopa/ Entacapon	150/37,5/200mg	FTA
			Mirtazapin	45mg	Schmeltabletten	0-0-0-1	Levodopa 100 mg/200 mg, Carbidopa 1H2O 27 mg/54 mg (entspr. 25 mg/50 mg Carbidopa)	200/50mg	RET
			Furosemid	40mg	k.A. (TAB/ ILO)	1-0-0-0	Levodopa 100 mg, Benserazid-HCl 28,5 mg (entspr. 25 mg Benserazid)		TAB für SUS
							Furosemid	40mg	k.A. (TAB/ ILO)	1-0-0-0
2013.043	76	M	Salbutamolsulfat		DOS	1-1-1-0
			Ipratropiumbromid-1-Wasser		DOS	1-1-1-0	Meropenem	1000mg	PUL für INF	1-1-1-0 bis22.11
					DOS	1-1-1-0	Ciprofloxacin	400mg	INF	1-0-1 bis 22.11
			Acetylsalicylsäure	100mg	TAB	1-0-0	Pantoprazol-Natrium 1,5H2O	40mg	PUL für ILO	1-0-0-1
			Esomeprazol	40mg	k.A. (MRT/ PUL für ILO	0-0-0-1				40ml/h
			Gabapentin	400mg	k.A. (KPS/ FTA)	1-1-1-0
			Amlodipinbesilat oder Amlodipinmesilat 1H2O	5mg	TAB	1-0-0	Certoparin-Natrium		ILO	0-0-1
			Simvastatin	40mg	k.A. (TAB/ FTA))	0-0-0-1	Insulin human		ILO	n.Bedarf
			Risperidon	0,5mg	k.A. (LSG/ SMT/ FTA/ Pulver und Lösungsmittel zur Herstellung einer i.m. Depot-Injektionssuspension)	0-0-0-1
			Furosemid		k.A. (TAB/ ILO)	Pause	Acetylsalicylsäure	100mg	TAB	1-0-0
			Sitagliptinphosphat 1H2O	50/1000mg	FTA	Pause	Simvastatin	40mg	k.A. (TAB/ FTA)	0-0-1
			Ramipril	5mg	TAB	1-0-1	Ramipril	5mg	TAB	1-0-1
			Heparin	5000IE	ILO	1-1-1-0	Citalopram-HBr	20mg	FTA	1-0-0
			Insulin human	50IE/50ml	ILO	1ml/h	Gabapentin	400mg	k.A. (KPS/ FTA)	1-1-1-0
							Risperidon	0,5mg	k.A. (LSG/ SMT/ FTA/ Pulver und Lösungsmittel zur Herstellung einer i.m. Depot-Injektionssuspension)	0-0-1
2013.044	26	W					Oxcarbazepin	300mg	FTA	1-0-1
							Pantoprazol-Natrium 1,5H2O	40mg	k.A. (MRT/ PUL für ILO)	1-0-0
							Folsäure	5mg	k.A. (TAB/ ILO)	1-0-0
							Eisen(II)-glycin-sulfat-Komplex 170 mg (entspr. 30 mg Fe2+)	35gtt	TRO	1-0-0
2013.045	79	W	Omeprazol	20mg	k.A. (MRT/ MRK)	0-0-1	Certoparin-Natrium		ILO	0-0-1
			Digitoxin	0,05mg	k.A. (TAB/ ILO)	1-0-0	Digitoxin	0,07mg	k.A. (TAB/ ILO)	1-0-0
			Acetylsalicylsäure	100mg	TAB	1-0-0	Acetylsalicylsäure	100mg	TAB	1-0-0
			Verapamil-HCl	80mg	FTA	1-1-1-0	Verapamil-HCl	80mg	FTA	1-1-1-0
							Methionin	500mg	FTA	1-1-1-0
							Gabapentin	100mg	k.A. (KPS/ FTA)	1-1-1-1
							Acetylcystein	200mg	k.A. (GRA für LSG/ BTA)	1-1-0-0
							Esomeprazol	20mg	k.A. (MRT/ PUL für ILO	0-0-1
					,
					,,
2013.046	86	W	Natriumpicosulfat-1-Wasser	7,5mg/ml	TRO	0-0-10Tro	Esomeprazol	40mg	k.A. (MRT/ PUL für ILO	0-0-0-1
			Pantoprazol-Natrium 1,5H2O	20mg	k.A. (MRT/ PUL für ILO)	1-0-0	Certoparin-Natrium	3000IE	ILO	0-0-1
			Levothyroxin-Natrium	25μg	k.A. (TAB/ TRO/ PUL für ILO bzw. INF)	1-0-0	Acetylsalicylsäure	100mg	TAB	1-0-0
			Metoclopramid		TRO	3x10gtt	Levothyroxin-Natrium	25μg	k.A. (TAB/ TRO/ PUL für ILO bzw. INF)	1-0-0
			Tramadol-HCl		TRO	10-10-10-10Tro	Natriumpicosulfat 1H2O	7,5mg/ml	TRO	0-0-10Tro
			Metamizol-Natrium 1H2O		TRO	20-20-20-20Tro	Simvastatin	40mg	k.A. (TAB/ FTA)	0-0-0-1
							Metamizol-Natrium 1H2O		TRO	20-20-20-20Tro
							Tramadol-HCl		TRO	10-10-10Tro
							Calciumcarbonat		BTA	1-0-1
2013.047	78	M
			Norvastatin	80mg		0-0-0-1
			Amlodipinbesilat oder Amlodipinmesilat 1H2O	10mg	TAB	1-0-0
			Insulin human	IE	ILO	28-0-20
			Acetylsalicylsäure	100mg	TAB	1-0-0
			Carbamazepin	150mg	RET	1-0-1
			Isosorbidmononitrat	50mg	k.A. (RET/ REK)	1-0-0	Piperacillin 4 g (als Natriumsalz), Tazobactam 0,5 g (als Natriumsalz)	4,5g/50ml	PUL für INF	1-1-1-0
			Bisoprololfumarat	5mg	k.A. (TAB/ FTA))	1-0-0	Ciprofloxacin	400mg/200ml	INF	0-1-0-1
			Candesartancilexetil	16mg	TAB	1-0-0	Certoparin-Natrium		ILO	0-0-1
							Acetylsalicylsäure	100mg	TAB	1-0-0
			Insulin human	50IE/50ml	ILO	3ml/h	Ranitidin-HCl	150mg	k.A. (TAB/ FTA) /BTA)	0-0-1
			Kaliumchlorid	50mmol/50ml	ILO	5ml/h	Enalaprilmaleat	10mg	TAB	1-0-1
			Furosemid-Natrium	10mg	ILO	1-1-1-1	Amlodipinbesilat	5mg	TAB	1-0-0
			Dihydralazinmesilat/-sulfat	12,5mg	ILO		Bisoprololfumarat	5mg	FTA	1-0-0
			Certoparin-Natrium		ILO	0-0-1	Carbamazepin	150mg	RET	1-0-1-0
			Acetylsalicylsäure	100mg	TAB	1-0-0	Calciumcarbonat		BTA	1-0-0
			Ranitidin-HCl	150mg	k.A. (TAB/ FTA)/ BTA	0-0-1	Multivitamine		PUL für ILO	0-0-0-1
			Enalaprilmaleat	10mg	k.A. (TAB/ FTA))	1-0-1	Insulin human	IE	ILO	28-0-28
			Amlodipinbesilat oder Amlodipinmesilat 1H2O	10mg	TAB	1-0-0
			Retinol palmitat Colecalciferol all-rac-α-Tocopherol Ascorbinsäure Co-carboxylase-4-Wasser Riboflavin-5'-phosphat-Natrium-2-Wasser Pyridoxin hydrochlorid Cyanocobalamin Folsäure Dexpanthenol Biotin Nicotinamid		PUL für ILO
2014.001	75	M	Bisoprololfumarat	5mg	k.A. (TAB/ FTA))	1-1-0-0	Insulin human		ILO	18-10-12IE
			Allopurinol	100mg	TAB	0-0-1	Insulin glargin		ILO	12-0-0IE
			Torasemid	5mg	TAB	0-0-1	Allopurinol	100mg	TAB	1-0-0
			Eplerenon	50mg	FTA	1-0-0	Torasemid	5mg	TAB	0-0-1
			Digitoxin	0,07mg	k.A. (TAB/ ILO)	1-0-0	Digitoxin	0,07mg	k.A. (TAB/ ILO)	1-0-0
			Ranitidin-HCl	150mg	k.A. (TAB/ FTA)/ BTA	0-0-1	Eplerenon	50mg	FTA	1-0-0
			Pantoprazol-Natrium 1,5H2O	40mg	k.A. (MRT/ PUL für ILO)	1-0-0	Amlodipinbesilat oder Amlodipinmesilat 1H2O	5mg	TAB	1-0-0
			Tinzaparin-Natrium	0,7ml	ILO		Acetylsalicylsäure	100mg	TAB	1-0-0
			Insulin glargin	12IE	ILO		Bisoprololfumarat	5mg	k.A. (TAB/ FTA)	1-0-0
							Metamizol-Natrium 1H2O		TRO	3x30Tro
							Esomeprazol	40mg	k.A. (MRT/ PUL für ILO	0-0-1
							Colchicin		TRO	25-0-25
							Phenprocoumon		FTA	n. Wert
							Buprenorphin		TTS	alle 7 Tage
							Fluconazol	100mg		1-0-1
2014.002	76	W	Dipyridamol 200 mg, Acetylsalicylsäure 25 mg	225mg	REK	1-0-1	Apixaban	2,5mg	FTA	1-0-1
			Ramipril	10mg	TAB	0,5-0-0,5	Esomeprazol	40mg	k.A. (MRT/ PUL für ILO)	1-0-1
			Candesartancilexetil	8mg	TAB	1-0-0	Simvastatin	40mg	k.A. (TAB/ FTA))	0-0-0-1
			Candesartancilexetil		TAB	0-0-1	Risperidon	0,5mg	k.A. (LSG/ SMT/ FTA/ Pulver und Lösungsmittel zur Herstellung einer i.m. Depot-Injektionssuspension)	0-0-1
				20mg		0-0-0-0,5	Bisoprololfumarat	5mg	k.A. (TAB/ FTA))	1-0-1
			Simvastatin	40mg	k.A. (TAB/ FTA))	0-0-0-1	Digitoxin	0,07mg	k.A. (TAB/ ILO)	1-0-0
			Saxagliptin hydrochlorid	5mg	FTA	1-0-0	Candesartancilexetil	8mg	TAB	1-0-0
			Metforminhydrochlorid	500mg	FTA	1-0-0
2014.003	77	W	Bisoprololfumarat	10mg	k.A. (TAB/ FTA))	1-0-0	Certoparin-Natrium		ILO	0-0-1
			Acetylsalicylsäure	100mg	TAB	1-0-0	Bisoprololfumarat	10mg	FTA	1-0-0
			Furosemid		k.A. (TAB/ ILO)		Simvastatin	40mg	FTA	0-0-0-1
							Kaliumcitrat 1H2O 2,17 g, Kaliumhydrogencarbonat 2 g		BTA	1-0-0
							Esomeprazol	40mg	k.A. (MRT/ PUL für ILO)	0-0-1
2014.004	68	W					Acetylsalicylsäure	100mg	TAB	1x1
			Ranitidin-HCl	50mg	ILO 50 mg/5 ml	1-1-1-1	Certoparin-Natrium		ILO	0-0-1
			Certoparin-Natrium		ILO	0-0-1	Esomeprazol	40mg	k.A. (MRT/ PUL für ILO)	1-0-0
			Macrogol 3350 13,125 g, Natriumchlorid 0,3507 g, Natriumhydrogencarbonat 0,1785 g, Kaliumchlorid 0,0466 g (entspr. mmol/l: Na+ 65, Cl- 53, HCO3 - 17, K+ 5,4 nach Lösung in 125 ml Wasser)		Beutel	1-1-0-0	Bisoprololfumarat	2,5mg	k.A. (TAB/ FTA))	1-0-1
							Macrogol 3350 13,125 g, Natriumchlorid 0,3507 g, Natriumhydrogencarbonat 0,1785 g, Kaliumchlorid 0,0466 g (entspr. mmol/l: Na+ 65, Cl- 53, HCO3 - 17, K+ 5,4 nach Lösung in 125 ml Wasser)		PUL für LSG	b.Bedarf
2014.005	65	M					Acetylcystein	600mg	k.A. (GRA für LSG/ BTA)	1-0-0
			Acetylcystein	600mg	k.A. (GRA für LSG/ BTA)	1-0-0	Simvastatin	40mg	FTA	0-0-0-1
			Simvastatin	10mg	k.A. (TAB/ FTA))	0-0-1	Bisoprololfumarat	1,25mg	FTA	1-0-0
			Bisoprololfumarat	1,25mg	k.A. (TAB/ FTA))	1-0-0	Torasemid	5mg	TAB	1-0-0
			Torasemid	5mg	TAB	1-0-0	Pantoprazol-Natrium 1,5H2O	40mg	k.A. (MRT/ PUL für ILO)	0-0-0-1
			Enoxaparin-Natrium	0,4ml	ILO		Riluzol	50mg	FTA	1-0-0
2014.006	69	M	Eprosartan mesilat Hydrochlorothiazid	600/12,5mg	FTA	1-0-0	Piperacillin 4 g (als Natriumsalz), Tazobactam 0,5 g (als Natriumsalz)	4,5g/50ml	PUL für INF
			Bisoprololfumarat (2:1)	10mg	FTA	1-0-0	Pantoprazol-Natrium 1,5H2O	40mg/50ml	PUL für ILO
			Amlodipinbesilat oder Amlodipinmesilat 1H2O	5mg	TAB	1-0-0	Certoparin-Natrium	3000IE	ILO	0-0-1
			Digitoxin	0,07mg	k.A. (TAB/ ILO)	1-0-0	Amlodipinbesilat oder Amlodipinmesilat 1H2O	5mg	TAB	1-0-1
			Furosemid	40mg	k.A. (TAB/ ILO)	1-1-0-0	Furosemid	40mg	k.A. (TAB/ ILO)	1-1-0-0
			Metamizolnatrium-1-Wasser		SUP	1-1-1-0	Theophyllin	200mg	k.A. (RET /REK)	1-0-1-0
			Theophyllin	200mg	REK	1-0-1-0	Ornithinaspartat	6000 BT	GRA	1-1-1-0
			Ornithin aspartat	6000IE	GRA	1-1-1-0	Allopurinol	100mg	TAB	1-0-0
			Allopurinol	100mg	TAB	1-0-0	Simvastatin	40mg	k.A. (TAB/ FTA))	0-0-0-1
							Hydrochlorothiazid	25mg		1-0-0
							Acetylsalicylsäure	100mg	TAB	1-0-0
							Candesartancilexetil	16mg	TAB	1-0-1-0
							Bisoprololfumarat	5mg	k.A. (TAB/ FTA)	1-0-1-0
2014.007	75	M	Digitoxin	0,07mg	k.A. (TAB/ ILO)	1-0-0	Piperacillin 4 g (als Natriumsalz), Tazobactam 0,5 g (als Natriumsalz)	4,5g/50ml	PUL für INF	1-1-1-0
			Bisoprololfumarat	5mg	k.A. (TAB/ FTA))	1-0-0	Pantoprazol-Natrium 1,5H2O	40mg/100ml	PUL für ILO	1-0-1-0
			Telmisartan	40mg	TAB	1-0-0	Levetiracetam	1000mg/100ml i.v	INF
			Glimepirid	2mg	TAB	1-0-1-0	Certoparin-Natrium		ILO	0-0-1
			Phenprocoumon		FTA	n. Ausweis	Digitoxin	0,07mg	k.A. (TAB/ ILO)	1-0-0
			Fluvastatin-Natrium	40mg	KPS	0-0-1	Bisoprololfumarat	5mg	k.A. (TAB/ FTA))	1-0-0
							Simvastatin	40mg	FTA	0-0-0-1
							Acetylsalicylsäure	100mg	TAB	1-0-0
							Glimepirid	2mg	TAB	1-0-1-0
							Candesartancilexetil	12mg	TAB	1-0-1-0
2014.008	72	M	Enalaprilmaleat	10mg	k.A. (TAB/ FTA))	1-0-0	Enalaprilmaleat	10mg	k.A. (TAB/ FTA))	1-0-0
			Riluzol	50mg	FTA	1-0-1	Riluzol	50mg	FTA	1-0-1
			Latanoprost	50μg/ml	ATR	0-0-1gtt	Latanoprost	50μg/ml	ATR	0-0-1gtt
2014.009	76	W	Levothyroxin-Natrium	50μg	k.A. (TAB/ TRO/ PUL für ILO bzw. INF)	1-0-0	Certoparin-Natrium		ILO	0-0-1
							Levothyroxin-Natrium	50μg	k.A. (TAB/ TRO/ PUL für ILO bzw. INF)	1-0-0
							Pantoprazol-Natrium 1,5H2O	40mg	k.A. (MRT/ PUL für ILO)	1-0-0
							Simvastatin	40mg	k.A. (TAB/ FTA))	0-0-0-1
							Candesartancilexetil	4mg	k.A. (TAB/ FTA))	1-0-1-0
2014.010	88	W	Amlodipinbesilat oder Amlodipinmesilat 1H2O	5mg	TAB	1-0-0	Pantoprazol-Natrium 1,5H2O	40mg	k.A. (MRT/ PUL für ILO)	0-0-1
			Acetylsalicylsäure	100mg	TAB	1-0-0	Simvastatin	40mg	k.A. (TAB/ FTA))	0-0-0-1
			Bisoprololfumarat (2:1)	5mg	FTA	1-0-0-0	Certoparin-Natrium		ILO	0-0-1
			Certoparin-Natrium		ILO	0-0-1	Amlodipinbesilat oder Amlodipinmesilat 1H2O	5mg	TAB	1-0-0
			Tolperison hydrochlorid	50mg	FTA	1-1-1-0	Bisoprololfumarat	5mg	k.A. (TAB/ FTA)	1-0-0
			Natriumclorid		KPS	1-1-1-0	Hydrochlorothiazid	12,5mg		1-0-0
			Opipramol dihydrochlorid	50mg	FTA	0-0-1	Kaliumcitrat 1H2O 2,17 g, Kaliumhydrogencarbonat 2 g	40mmol	BTA	1-0-1
			Simvastatin	40mg	FTA	0-0-0-1	Opipramol-2HCl	50mg	FTA	0-0-1
			Timolol hydrogenmaleat	0.0025	ATR	1-0-1	Methionin		FTA	1-1-1-0
			Methionin		FTA	1-1-1-0	Timololmaleat	0.0025	ATR	1-0-1
			Diclofenac diethylamin	100g	GEL	b.Bedarf
2014.011	78	W					Piperacillin 4 g (als Natriumsalz), Tazobactam 0,5 g (als Natriumsalz)		PUL für INF
							Bisoprololfumarat	5mg	FTA
							Simvastatin	40mg	FTA
							Torasemid	5mg	TAB
							Enalaprilmaleat	10mg	TAB
							Amlodipinbesilat	5mg	TAB
							Digitoxin	0,07mg	k.A. (TAB/ ILO)
							Esomeprazol	40mg	MRT
							Doxazosinmesilat	4mg	RET
							Spironolacton	25mg	DRA
							Moxonidin	0,3mg	FTA
							Enoxaparin-Natrium	0,7ml	ILO
2014.012	69	M	Bisoprololfumarat	5mg	k.A. (TAB/ FTA))	1-0-0	Bisoprololfumarat	2,5mg	FTA	1-0-0
			Pantoprazol-Natrium 1,5H2O	40mg	k.A. (MRT/ PUL für ILO)	1-0-0	Clopidogrelbesilat/-Hydrogensulfat	75mg	FTA	1-0-0
			Simvastatin	40mg	FTA	0-0-0-1	Certoparin-Natrium		ILO	0-0-1
			Acetylsalicylsäure	300mg	TAB	1-0-0
			Candesartancilexetil, Hydrochlorothiazid.		TAB	0,5-0-0
2014.013	75	M	Zink	10mg		1-0-0	Cefuroximaxetil	500mg	FTA	1-0-1-0
			Folsäure	5mg	k.A. (TAB/ ILO)	1-0-0	Pantoprazol-Natrium 1,5H2O	40mg	k.A. (MRT/ PUL für ILO)	0-0-1
			B-Vitamine		k.A.	1-0-0	Certoparin-Natrium		ILO	0-0-1
			Candesartancilexetil	16mg	TAB	0,5-0-0	Simvastatin	40mg	FTA	0-0-0-1
			Benfotiamin Pyridoxin hydrochlorid	100mg	DRA	1-0-0	Acetylsalicylsäure	100mg	TAB	1-0-0
			Pantoprazol-Natrium 1,5H2O	40mg	k.A. (MRT/ PUL für ILO)	1-0-0	Kaliumcitrat 1H2O 2,17 g, Kaliumhydrogencarbonat 2 g	40mmol	BTA	1-1-0-0
			Lactulose	20ml	SIR	1-0-1	Folsäure	5mg	k.A. (TAB/ ILO)	1-0-0
			Tamsulosin-HCl	0,4mg	k.A. (RET/ REK)	1-0-0	B-Vitamine		k.A.	1-0-0
			Torasemid	5mg	TAB	1-0-0
2014.014	72	M	Phenprocoumon	3mg	FTA	tgl	Insulin human	1IE/ml	ILO	8ml/h
			Rasagilin mesilat	1mg	TAB	1-0-0	Meropenem	2mg/100ml	PUL für INF
			Sitagliptinphosphat 1H2O	100mg	FTA		Clarithromycin	500mg/100ml	PUL für INF
			Amlodipinbesilat	5mg	TAB		Pantoprazol-Natrium 1,5H2O	40mg/100ml	k.A. (MRT/ PUL für ILO)
			Ibuprofen	600mg	k.A.		Certoparin-Natrium		ILO
							Amlodipinbesilat	5mg	TAB
							Sitagliptinphosphat 1H2O	100mg	FTA
							Rasagilin 1 mg (als Mesilat)	1mg	TAB
							Hydrochlorothiazid	25mg	TAB
							Torasemid	5mg	TAB
2014.015	73	W	Acetylsalicylsäure	100mg	TAB	1-0-0	Pantoprazol-Natrium 1,5H2O	40mg/100ml	k.A. (MRT/ PUL für ILO)	1-0-0
			Metoprololsuccinat	47,5mg	RET	1-0-1	Digitoxin	0,07mg	k.A. (TAB/ ILO)	1-0-0
							Metoprololsuccinat	95mg	RET	1-0-1
							Enalaprilmaleat	5mg	TAB	1-0-1-0
							Torasemid	5mg	TAB	1-0-0
							Simvastatin	40mg	FTA	0-0-0-1
							Apixaban	5mg	FTA	1-0-1
2014.016	72	M	Acetylsalicylsäure	100mg	TAB	0-1-0-0	Acetylsalicylsäure	100mg	TAB	1-0-0-0
			Sitagliptin phosphat-1-Wasser Metformin hydrochlorid	50/1000mg	FTA	1-0-1-0	Tamsulosin-HCl	0,4mg	k.A. (RET/ REK)	1-0-0-0
			Tamsulosin-HCl	0,4mg	k.A. (RET/ REK)	1-0-0-0	Sitagliptinphosphat 1H2O	50mg	FTA	1-0-1-0
			Levodopa 100 mg, Benserazid-HCl 28,5 mg (entspr. 25 mg Benserazid)		TAB für SUS		Metforminhydrochlorid	1000mg	FTA	1-0-1-0
			Levodopa, Carbidopa, Entacapon	150mg	FTA		Esomeprazol	40mg	k.A. (MRT/ PUL für ILO	0-0-1-0
			Levodopa, Carbidopa, Entacapon	100mg	FTA		Levodopa 100 mg, Benserazid-HCl 28,5 mg (entspr. 25 mg Benserazid)		TAB für SUS	7 Uhr
			Clozapin	12,5mg	TAB	1-0-1-0	Levodopa, Carbidopa-1H2O	175mg	TAB	7-15 Uhr
							Levodopa, Carbidopa-1H2O	150mg	TAB	11-19Uhr
							Levodopa, Carbidopa-1H2O	100mg	RET	21 Uhr
2014.017	77	M	Acetylsalicylsäure	100mg	TAB	1-0-0	Acetylsalicylsäure	100mg	TAB	1-0-0-0
			Enalaprilmaleat	10mg	TAB	1-0-1	Bisoprololfumarat	2,5mg	k.A. (TAB/ FTA)	1-0-1-0
			Pravastatin-Natrium	10mg	k.A. (TAB/ FTA))	0-0-0-1	Triamteren	25mg	TAB	1-0-0-0
			Bisoprololfumarat	5mg	k.A. (TAB/ FTA))	1-0-1	Certoparin-Natrium		ILO	0-0-0-1
			Triamteren, Hydrochlorothiazid	25/12,5mg		1-0-0	Allopurinol	300mg	TAB	1-0-0-0
							Pravastatin-Natrium	10mg	k.A. (TAB/ FTA))	0-0-0-1
2014.018	68	M					Piperacillin 4 g (als Natriumsalz), Tazobactam 0,5 g (als Natriumsalz)	4,5mg/50ml	PUL für INF
							Pantoprazol-Natrium 1,5H2O	40mg/100ml	PUL für ILO
							Certoparin-Natrium		ILO
							Metoprololsuccinat	47,5mg	RET
							Folsäure	5mg	TAB	1-0-0-0
							Simvastatin	40mg	k.A. (TAB/ FTA)
							Vitamin B1 i.v	100mg
							Vitamin B6 i.v	100mg
							Vitamin B12 i.v	100μg
2014.019	55	M
Keine PEG
2014.020	82	W	Apixaban	2,5mg	FTA	1-0-1	Certoparin-Natrium		ILO	0-0-1
			lösliches Insulin human/Isophan (NPH) human		ILO	30-0-20IE	lösliches Insulin human/Isophan (NPH) human		ILO	0-0-0-12IE
			Metoprololsuccinat	47,5mg	RET	1-0-1	Insulin human		ILO	18-8-12-0IE
			Digitoxin	0,07mg	k.A. (TAB/ ILO)	1-0-0	Ciprofloxacin	500mg	FTA	1-0-1-0
			Simvastatin	20mg	k.A. (TAB/ FTA))	0-0-0-1	Ramipril	2,5mg		1-0-1-0
			Galantamin hydrobromid	8mg	REK	1-0-0	Natriumclorid		KPS	2-2-2-0
							Paracetamol	1g		3tgl bei Temp. Ü 38°C
2014.021	84	W					Sulbactam-Natrium 1094 mg (entspr. 1000 mg Sulbactam), Ampicillin-Natrium 2128 mg (entspr. 2000 mg Ampicillin)	3g	PUL für INF	1-1-1-0
							Enoxaparin-Natrium	50mg	ILO	1-0-1-0
			Heparin	25000IE/50ml	ILO	1,9ml/h	Insulin human		ILO	n. Schema
			Insulin human	1IE/ml	ILO	2ml/h
							Levothyroxin-Natrium	25μg	k.A. (TAB/ TRO/ PUL für ILO bzw. INF)	1-0-0-0
				5ml			Simvastatin	40mg	FTA	0-0-0-1
							Amlodipinbesilat	5mg	TAB	1-0-1-0
			Ranitidin-HCl	50mg	FTA		Omeprazol	20mg	MRT	0-0-1-0
			Levothyroxin-Natrium	25μg	k.A. (TAB/ TRO/ PUL für ILO bzw. INF)
			Simvastatin	20mg	FTA
			Macrogol 3350 13,125 g, Natriumchlorid 0,3507 g, Natriumhydrogencarbonat 0,1785 g, Kaliumchlorid 0,0466 g (entspr. mmol/l: Na+ 65, Cl- 53, HCO3 - 17, K+ 5,4 nach Lösung in 125 ml Wasser)		PUL für LSG
2014.022	71	M	Acetylsalicylsäure	100mg	TAB	1-0-0	Piperacillin 4 g (als Natriumsalz), Tazobactam 0,5 g (als Natriumsalz)	4,5mg/50ml	PUL für INF	1-1-1-0
			Glimepirid	3mg	TAB	1-0-0	Certoparin-Natrium		ILO	0-0-1
			Candesartancilexetil	8mg	TAB	1-0-0	Pantoprazol-Natrium 1,5H2O	40mg	k.A. (MRT/ PUL für ILO)	0-0-0-1
			Acarbose	50mg	TAB	1-1-1-0	Simvastatin	40mg	FTA	0-0-0-1
			Metoprololsuccinat	95mg	RET	1-0-0	Candesartancilexetil	4mg	TAB	1-0-1
			Simvastatin	40mg	k.A. (TAB/ FTA))	0-0-1
			Zolpidem tartrat	5mg	FTA	b. Bedarf
2014.023	67	M	Bisoprololfumarat	5mg		1-0-1	Cefuroxim-Natrium	750mg/40ml	INF
			Digitoxin	0,07mg	TAB	1-0-0	Pantoprazol-Natrium 1,5H2O	40mg/100ml	k.A. (MRT/ PUL für ILO)
			Candesartancilexetil	32mg	TAB	1-0-0	Dalteparin-Natrium	5000IE	ILO
			Hydrochlorothiazid	25mg		1-0-0	Bisoprololfumarat	5mg	FTA
			Doxazosinmesilat	2mg		1-0-0	Digitoxin	0,07mg	k.A. (TAB/ ILO)
			Phenprocoumon		FTA	Pause	Hydrochlorothiazid	25mg	TAB
							Amlodipinbesilat	40mg	TAB
							Doxazosinmesilat	4mg	RET
							Bisacodyl	1 EL
							Macrogol 3350 13,125 g, Natriumchlorid 0,3507 g, Natriumhydrogencarbonat 0,1785 g, Kaliumchlorid 0,0466 g (entspr. mmol/l: Na+ 65, Cl- 53, HCO3 - 17, K+ 5,4 nach Lösung in 125 ml Wasser)		PUL für LSG
2014.024	75	M					Pantoprazol-Natrium 1,5H2O	40mg	k.A. (MRT/ PUL für ILO)	0-0-0-1
							Certoparin-Natrium		ILO	0-0-1
							Simvastatin	40mg	FTA	0-0-01
2014.025	78	M					Sulbactam-Natrium 1094 mg (entspr. 1000 mg Sulbactam), Ampicillin-Natrium 2128 mg (entspr. 2000 mg Ampicillin)	3g/100ml	PUL für INF	1-1-1-0
							Pantoprazol-Natrium 1,5H2O	40mg	PUL für ILO	0-0-0-1
							Simvastatin	40mg	FTA	0-0-0-1
							Rivaroxaban	20mg		0-0-1
2014.026	80	W	Ramipril	5mg	TAB	0,5-0-0	Certoparin-Natrium		ILO	0-0-1
			Prednisolon	30mg	TAB	1-0-0	Interferon alfa-2a	3 Mio IE	ILO	3x Wöchendlich
			Pregabalin	100mg	KPS	1-0-0	Esomeprazol	40mg	k.A. (MRT/ PUL für ILO	1-0-1
			Pregabalin	125mg	KPS	0-0-1	Fentanyl	25μg	TTS	all 72 h
			Fentanyl	25μg	TTS		Pregabalin		k.A. (KPS/ LSG)	100-0-125
			Metamizol-Natrium 1H2O		TRO		Simvastatin	40mg	k.A. (TAB/ FTA)	0-0-0-1
							Ramipril	2,5mg	TAB	beendet
							Prednisolon	5mg	TAB	1-0-0
							Acetylsalicylsäure	100mg	TAB	1-0-0
							Bisoprololfumarat	1,25mg	k.A. (TAB/ FTA)	1-0-1
									Atr	0-0-1
2014.027	83	W	Acetylsalicylsäure	100mg	TAB	1-0-0	Certoparin-Natrium		ILO	0-0-1
			Risperidon	0,5mg	k.A. (LSG/ SMT/ FTA/ Pulver und Lösungsmittel zur Herstellung einer i.m. Depot-Injektionssuspension)	0-0-0-1	Esomeprazol	40mg	k.A. (MRT/ PUL für ILO	1-0-0-0
			Torasemid	10mg	TAB	1-1-0-0	Morphin	50mg/50ml	INF	1,5ml/h
			Pantoprazol-Natrium 1,5H2O	40mg	k.A. (MRT/ PUL für ILO)	0-0-1	Morphin		INF	b. Bedarf
			Gabapentin	300mg	k.A. (KPS/ FTA)	0-0-1	Paracetamol	1g	INF	b. Bedarf
			Ramipril	5mg	TAB	1-0-0				abgesetzt
2014.028	81	W	Candesartancilexetil		TAB		Piperacillin 4 g (als Natriumsalz), Tazobactam 0,5 g (als Natriumsalz)	4,5mg/50ml	PUL für INF
			Furosemid		k.A. (TAB/ ILO)		Pantoprazol-Natrium 1,5H2O	40mg/100ml	PUL für ILO
			Diclofenac natrium/kalium		k.A. (TAB/ SUP)		Furosemid-Natrium	20mg	ILO
			Bisoprololfumarat		k.A. (TAB/ FTA))		Certoparin-Natrium		ILO
			Amlodipinbesilat oder Amlodipinmesilat 1H2O		TAB		Bisoprololfumarat	5mg	FTA
			Simvastatin		k.A. (TAB/ FTA))		Insulin human		ILO
			Tilidinphosphat/-HCl mit Naloxon-HCl		RET
			Perindopril arginin Indapamid		FTA
2014.029	74	M	Bisoprololfumarat	2,5mg	k.A. (TAB/ FTA))	1-0-1	Certoparin-Natrium		ILO	0-0-1
			Esomeprazol	20mg	MRT	0-0-1	Carbamazepin	600mg	RET	1-0-1
			Torasemid	5mg	TAB	1-0-0	Bisoprololfumarat	2,5mg	FTA	1-0-1
			Carbamazepin	600mg	RET	1-0-1-0	Pantoprazol-Natrium 1,5H2O	40mg	k.A. (MRT/ PUL für ILO)	0-0-0-1
			Colecalciferol	1000IE	TAB	1-0-1	Torasemid	5mg	TAB	1-0-0
			Macrogol 3350 13,125 g, Natriumchlorid 0,3507 g, Natriumhydrogencarbonat 0,1785 g, Kaliumchlorid 0,0466 g (entspr. mmol/l: Na+ 65, Cl- 53, HCO3 - 17, K+ 5,4 nach Lösung in 125 ml Wasser)		Beutel	2x1	Macrogol 3350 13,125 g, Natriumchlorid 0,3507 g, Natriumhydrogencarbonat 0,1785 g, Kaliumchlorid 0,0466 g (entspr. mmol/l: Na+ 65, Cl- 53, HCO3 - 17, K+ 5,4 nach Lösung in 125 ml Wasser)		PUL für LSG	1-1-0-0
			Certoparin-Natrium	3000IE	ILO	0-0-1	Vitamin D3	1000IE		1-0-1
2014.030	83	W	Hydrochlorothiazid	10/160/12,5mg	FTA	1-0-0	Meropenem		PUL für INF
			Metoprolol	100mg	k.A. (RET/ FTA)	1-0-1	Certoparin-Natrium		ILO	0-0-1
			Simvastatin	20mg	k.A. (TAB/ FTA))	0-0-0-1	Metoprololsuccinat	95mg	RET	1-0-1
						b.Bedarf	Acetylsalicylsäure	100mg	TAB	1-0-0
							Valsartan	160mg	FTA	1-0-1
							Hydrochlorothiazid	25mg		1-0-0
							Simvastatin	20mg	k.A. (TAB/ FTA)	0-0-0-1
							Amlodipinbesilat oder Amlodipinmesilat 1H2O	5mg	TAB	1-0-1
							Esomeprazol	40mg	k.A. (MRT/ PUL für ILO	1-0-1
2014.031	72	M	Phenprocoumon		FTA	n. Schema	Certoparin-Natrium		ILO	0-0-1
			Bisoprololfumarat	2,5mg	k.A. (TAB/ FTA))	1-0-2	Sulbactam-Natrium 1094 mg (entspr. 1000 mg Sulbactam), Ampicillin-Natrium 2128 mg (entspr. 2000 mg Ampicillin)	3g	PUL für INF	1-1-1-0
			Perindopril arginin Indapamid	5/12,5mg	FTA	1-0-0	Pantoprazol-Natrium 1,5H2O	40mg	k.A. (MRT/ PUL für ILO)	1-0-1
			Simvastatin	20mg	k.A. (TAB/ FTA))	0-0-1	Lactulose	10ml	SIR	1-1-1-1
			Amlodipinbesilat oder Amlodipinmesilat 1H2O	5mg	TAB	1-0-1	Simvastatin	40mg	k.A. (TAB/ FTA)	0-0-0-1
							Amlodipinbesilat oder Amlodipinmesilat 1H2O	5mg	TAB	1-0-1
							Bisoprololfumarat	5mg	k.A. (TAB/ FTA)	1-0-1
							Enalaprilmaleat	10mg	k.A. (TAB/ FTA))	1-0-1
							Hydrochlorothiazid	12,5mg		1-0-0
2014.032	69	M	Apixaban	5mg	FTA	1-0-1	Amlodipinbesilat oder Amlodipinmesilat 1H2O	2,5mg	TAB	1-0-1-0
			Bisoprololfumarat	5mg	k.A. (TAB/ FTA))	1-0-1	Bisoprololfumarat	5mg	k.A. (TAB/ FTA)	1-0-1-0
			Candesartancilexetil	16mg	TAB	1-0-1	Candesartancilexetil	16mg	TAB	1-0-0-0
			Amlodipinbesilat oder Amlodipinmesilat 1H2O	2,5mg	TAB	1-0-1	Allopurinol	150mg	TAB	1-0-0-0
			Allopurinol	300mg	TAB	0,5-0-0	Simvastatin	40mg	k.A. (TAB/ FTA)	0-0-0-1
			Simvastatin	40mg	k.A. (TAB/ FTA))	0-0-0-1	Tramadol	50mg	KPS	1-0-1-0
			Tramadol hydrochlorid	50mg	TAB	1-0-1	Levetiracetam	2000mg	FTA	1-0-1-0
			Levetiracetam	1500mg	FTA	1-0-1	Levodopa, Carbidopa-1H2O	100/25mg	k.A. (TAB/ KPS)	0-0-0-1
			Etoricoxib	90mg	FTA	1-0-0	Natriumvalproat	500mg	k.A. (MRT/ RET/ REK/ Natriumvalproat 300 mg/ml Lösung zum Einnehmen	2-0-2-0
			Levodopa, Carbidopa-1H2O	100/25mg	k.A. (TAB/ RET)	0-0-0-1	Lactulose	10ml	SIR	1-0-0-0
			Melperon-HCl	25mg	k.A. (FTA/ LSG)	0-0-0-1
			Pipamperon-2HCl		SAF	1-1-1-0
2014.033	58	W					Certoparin-Natrium		ILO	0-0-1
			Spironolacton	50mg	k.A. (DRA/ TAB/ FTA	1-0-0	Spironolacton	25mg	k.A. (DRA/ TAB/ FTA	1-0-0
			Amlodipinbesilat oder Amlodipinmesilat 1H2O	10mg	TAB	1-0-0	Bisoprololfumarat	1,25mg	k.A. (TAB/ FTA)	1-0-1
			Bisoprololfumarat	1,5mg	k.A. (TAB/ FTA)	1-0-1	Simvastatin	40mg	k.A. (TAB/ FTA)	0-0-0-1
			Ramipril	10mg	TAB	1-0-0	Candesartancilexetil	8mg	TAB	1-0-1
			Simvastatin	40mg	k.A. (TAB/ FTA))	0-0-0-1	Amlodipinbesilat oder Amlodipinmesilat 1H2O	2,5mg	TAB	1-0-1
			Acetylsalicylsäure	100mg	TAB	1-0-0	Tramadol hydrochlorid	50mg	TAB	1-0-1
			Budesonid, Formoterolhemifumarat-1-Wasser	160/4,5μg	DOS	1-0-1		5ml
								40gtt		1-1-1-0
			Piperacillin 4 g (als Natriumsalz), Tazobactam 0,5 g (als Natriumsalz)	4,5g	PUL für INF
			Clarithromycin	500mg	PUL für INF	1-0-1
			Pantoprazol-Natrium 1,5H2O	40mg	PUL für ILO
			Certoparin-Natrium		ILO	0-0-1
			Simvastatin	40mg	k.A. (TAB/ FTA))	0-0-0-1
				40gtt		4x tgl
2014.034	61	M	Levothyroxin-Natrium	100μg	k.A. (TAB/ TRO/ PUL für ILO bzw. INF)	1-0-0	Sulbactam-Natrium 1094 mg (entspr. 1000 mg Sulbactam), Ampicillin-Natrium 2128 mg (entspr. 2000 mg Ampicillin)	3g	PUL für INF
							Pantoprazol-Natrium 1,5H2O	40mg	PUL für ILO	1-0-1
			Amlodipinbesilat oder Amlodipinmesilat 1H2O	5mg	TAB		Certoparin-Natrium		ILO	0-0-1
			Omeprazol	20mg	MRT		Simvastatin	40mg	k.A. (TAB/ FTA)	0-0-0-1
							Acetylsalicylsäure	100mg	TAB	1-0-0
							Levothyroxin-Natrium	100μg	k.A. (TAB/ TRO/ PUL für ILO bzw. INF)	1-0-0
							Calciumcarbonat		BTA	1-1-0-0
2014.035	71	W	Clopidogrelbesilat/-Hydrogensulfat	75mg	FTA	1-0-0	Meropenem	2000mg/100ml	PUL für INF	1-1-1-0
			Ramipril	5mg		1-0-0,5	Enoxaparin-Natrium	60mg	ILO	1-0-1
			Bisoprololfumarat	5mg	k.A. (TAB/ FTA))	0-0-0,5	Esomeprazol	40mg	k.A. (MRT/ PUL für ILO	1-0-1
			Digitoxin	0,07mg	k.A. (TAB/ ILO)	1-0-0	Ramipril	5mg	TAB	1-0-1
			Simvastatin	40mg	k.A. (TAB/ FTA))	0-0-0-0,5	Bisoprololfumarat	2,5mg	FTA	0-0-1
			Furosemid	40mg	k.A. (TAB/ ILO)	1-0-0	Digitoxin	0,07mg	k.A. (TAB/ ILO)	1-0-0
			Omeprazol	40mg	MRT	0-0-1	Simvastatin	40mg	FTA	0-0-0-1
				5mg		0-0-1	Furosemid	40mg	TAB	1-0,5-0
			Pipamperon-2HCl	40mg	SAF	0-0-0-1	Amlodipinbesilat	40mg	TAB	1-0-1
			Metamizol-Natrium 1H2O	30 gtt	TRO	b.Bedarf	Hydrochlorothiazid	12,5mg	TAB	1-0-0
				1 EL		0-0-1	Moxinidin	0,2mg	FTA
2014.036	83	W	Torasemid	10mg	TAB	1-0-0	Certoparin-Natrium		ILO	0-0-1
			Acetylsalicylsäure	100mg	TAB	1-0-0	Pantoprazol-Natrium 1,5H2O	40mg	k.A. (MRT/ PUL für ILO)	0-0-0-1
				5mg		0,5-0-0,5		2,5mg		1-0-1
			Pantoprazol-Natrium 1,5H2O	40mg	k.A. (MRT/ PUL für ILO)	1-0-0	Torasemid	10mg	TAB	1-0-0
				160mg		0,5-0-0	Simvastatin	40mg	k.A. (TAB/ FTA)	0-0-0-1
			Metamizol-Natrium 1H2O	40 Tro	TRO	1-1-1-0	Acetylsalicylsäure	100mg	TAB	1-0-0
2014.037	74	W	Bisoprololfumarat		k.A. (TAB/ FTA))			25000IE/50ml		1,7ml/h
							Sulbactam-Natrium 1094 mg (entspr. 1000 mg Sulbactam), Ampicillin-Natrium 2128 mg (entspr. 2000 mg Ampicillin)	1,5g	PUL für INF	1-1-1-0
							Pantoprazol-Natrium 1,5H2O	40mg	k.A. (MRT/ PUL für ILO)	0-0-1
							Bisoprololfumarat	5mg	k.A. (TAB/ FTA)	1-0-1
							Candesartancilexetil	16mg	TAB	1-0-1
							Levetiracetam	500mg	FTA	1-0-1
							Hydrochlorothiazid	25mg		1-0-0
							Amlodipinbesilat oder Amlodipinmesilat 1H2O	5mg	TAB	1-0-1
							Doxazosinmesilat	4mg	k.A. (1/2mg TAB oder 4mg RET)	1-0-1
							Mesalazin	1g	k.A. (MRT/ SUP/ RGM/ Rektalschaum)	1-1-1-0
2014.038	79	M	Metamizol natrium-1-Wasser	1g	PUL für INF	1-1-1-1	Sulbactam-Natrium 1094 mg (entspr. 1000 mg Sulbactam), Ampicillin-Natrium 2128 mg (entspr. 2000 mg Ampicillin)	3g	PUL für INF	1-1-1-0
			Simvastatin	40mg	k.A. (TAB/ FTA))	0-0-0-1	Certoparin-Natrium		ILO	0-0-1
			Enalaprilmaleat	2,5mg	k.A. (TAB/ FTA))	1-0-1	Simvastatin	40mg	k.A. (TAB/ FTA)	0-0-0-1
			Omeprazol	20mg	k.A. (MRT/ MRK)	0-0-0-1	Pantoprazol-Natrium 1,5H2O	40mg	PUL für ILO	0-0-0-1
			Haloperidol	0,5mg	TAB	1-1-1-1	Enalaprilmaleat	2,5mg	k.A. (TAB/ FTA))	1-0-1
			Lorazepam	0,5mg	TAB	0-0-0-1	Natriumchlorid	1g	Kap	1-0-1
			Kaliumchlorid 600 mg		REK	1-0-1	Amlodipinbesilat oder Amlodipinmesilat 1H2O	2,5mg	TAB	1-0-1
			Natriumclorid		KPS	1-1-1-0
			Certoparin-Natrium		ILO	0-0-1
2014.039	74	W	Natriumvalproat	600mg	MRT/ RET/ REK/ Natriumvalproat 300 mg/ml Lösung zum Einnehmen	1-0-0,5
Keine PEG			Acetylsalicylsäure	100mg	TAB	1-0-0
			Enalaprilmaleat	20mg	k.A. (TAB/ FTA))	0,5-0-0,5
			Levothyroxin natrium	150mg	TAB	1-0-0
			Theophyllin	350mg	REK	1-0-1
			Furosemid	40mg	k.A. (TAB/ ILO)	1-0-0
			Esomeprazol	40mg	k.A. (MRT/ KMR/ PUL für ILO	1-0-0
			Amlodipinbesilat oder Amlodipinmesilat 1H2O	10mg	TAB	1-0-0
			Bisoprololfumarat	5mg	k.A. (TAB/ FTA))	1-0-0,5
2014.040	68	W	Phenobarbital	100mg	TAB	0-0-1	Certoparin-Natrium		ILO	0-0-1
			Baclofen	25mg	TAB	1-1-1-0	Folsäure	5mg	k.A. (TAB/ ILO)	1-0-0
			Propiverin-HCl	15mg	DRA	1-1-1-0	Amlodipinbesilat oder Amlodipinmesilat 1H2O	5mg	TAB	1-0-1
			Methionin	500mg	FTA	1-1-0-0	Propiverin-HCl	15mg	DRA	1-0-1
			Acetylcystein	600mg	k.A. (GRA für LSG/ BTA)	1-0-0-0	Baclofen	25mg	TAB	1-1-1-0
			Amlodipinbesilat oder Amlodipinmesilat 1H2O	5mg	TAB	1-0-1-0	Phenobarbital	100mg	TAB	1-0-0
			Metoprololsuccinat	47,5mg	RET	1-0-0-0	Metoprololsuccinat	47,5mg	RET	1-0-0
			Folsäure		k.A. (TAB/ ILO)	1-0-0	Methionin	500mg	FTA	1-1-0-0
			Norfloxacin	400mg	FTA	1-0-1-0	Kaliumcitrat 1H2O 2,17 g, Kaliumhydrogencarbonat 2 g		BTA	1-1-1-0
			Certoparin-Natrium		ILO	1-0-0	Metamizol-Natrium 1H2O		TRO	b. Bedarf
			Metamizol-Natrium 1H2O		TRO	b. Bedarf	Natrium picosulfat-1-Wasser		TRO	b. Bedarf
			Natrium picosulfat-1-Wasser		TRO	b. Bedarf
2014.041	82	W	Metamizol-Natrium 1H2O		TRO		Mesalazin	1000mg	k.A. (MRT/ SUP/ RGM/ Rektalschaum)	1-1-1-0
			Budesonid		k.A.		Simvastatin	40mg	k.A. (TAB/ FTA)	0-0-0-1
			Diclofenacsalz				Pantoprazol-Natrium 1,5H2O	40mg	k.A. (MRT/ PUL für ILO)	1-0-1-0
							Ramipril	1,25mg	TAB	1-0-1-0
							Acetylsalicylsäure	100mg	TAB	1-0-0-0
									Susp.	1-1-1-1
							Certoparin-Natrium		ILO	0-0-1-0
2014.042	67	W
2014.043	89	M	Doxepin hydrochlorid	25mg	k.A.	0-0-0-1		25mg		0-0-0-1
			Levodopa, Benserazidhydrochlorid	100/25mg	k.A. (TAB/ REK)	1-1-1-0	Levodopa, Benserazidhydrochlorid	100/25mg	k.A. (TAB/ REK)	1-1-1-0
			Isosorbiddinitrat	40mg	TAB	1-0-0	Moxifloxacin-HCl	400mg	k.A. (FTA/ INF)	0-0-1
			Pramipexol dihydrochlorid-1-Wasser	0,18mg	TAB	0-0,5-0,5	Isosorbiddinitrat	40mg	TAB	1-0-0
			Omeprazol	20mg	k.A. (MRT/ MRK)	1-0-0-0	Pramipexol dihydrochlorid-1-Wasser	0,18mg	TAB	0-0,5-0,5
			Bisoprololfumarat	2,5mg	k.A. (TAB/ FTA))	1-0-0	Omeprazol	20mg	k.A. (MRT/ MRK)	1-0-0-0
			Levetiracetam	500mg	FTA	0-0-1	Bisoprololfumarat	2,5mg	k.A. (TAB/ FTA)	1-0-0
			Levetiracetam	1000mg	FTA	1-0-1	Levetiracetam	1000mg	FTA	1-0-1,5
			Metamizol-Natrium 1H2O	gtt	TRO	25-25-25-25	Clonazepam	2mg	TAB	0-0-0-1
			Clonazepam	2mg	TAB	0-0-0-1	Metamizol-Natrium 1H2O	gtt	TRO	25-25-25-25
2014.044	60	M	Phenprocoumon		FTA	n. INR	Sulbactam-Natrium 1094 mg (entspr. 1000 mg Sulbactam), Ampicillin-Natrium 2128 mg (entspr. 2000 mg Ampicillin)	3g/100ml	PUL für INF	1-1-1-0
			Ramipril	10mg	TAB	1-0-0	Acetylcystein	300mg	k.A. (ILO/ INF)	1-1-1-0
			Torasemid	10mg	TAB	1-0-0	Certoparin-Natrium		ILO	0-0-1
			Bisoprololfumarat	2,5mg	FTA	1-0-1	Ramipril	10mg	TAB	1-0-0-
			Amlodipinbesilat oder Amlodipinmesilat 1H2O	5mg	TAB	1-0-0	Torasemid	10mg	TAB	1-0-0
			Simvastatin	20mg	k.A. (TAB/ FTA))	0-0-2	Bisoprololfumarat	5mg	FTA	1-0-1
							Amlodipinbesilat	5mg	TAB	1-0-1
							Simvastatin	40mg	FTA	0-0-0-1
							Pantoprazol-Natrium 1,5H2O	40mg	k.A. (MRT/ PUL für ILO)	0-0-0-1
							Lactulose	10ml	SIR	1-1-1-1
							Hydrochlorothiazid	12,5mg	TAB	1-0-0
							Phenprocoumon		FTA	Pause
2015.001	74	M
Keine PEG			Acetylsalicylsäure	100mg	TAB	1-0-0
			Clopidogrelbesilat/-Hydrogensulfat	75mg	FTA	0-1-0
			Pantoprazol-Natrium 1,5H2O	40mg	k.A. (MRT/ PUL für ILO)	0-0-0-1
			Thiamazol		TAB
			Spironolacton	50mg	DRA	1-0-0
			Xipamid	20mg	k.A. (TAB/ FTA))	1-0-0-
			Torasemid	5mg	TAB	1-0-0
			Nitrofurantoin	1000mg	k.A. (TAB/ DRA)	1-0-0-
			Lanthan(III)-carbonat-x-Wasser	2000mg	KTA	0-1-0
			Magnesium-L-hydrogenaspartat-2-Wasser	100mg	k.A.	1-0-0
			Allopurinol	100mg	TAB	1-0-0
			Macrogol 3350 13,125 g, Natriumchlorid 0,3507 g, Natriumhydrogencarbonat 0,1785 g, Kaliumchlorid 0,0466 g (entspr. mmol/l: Na+ 65, Cl- 53, HCO3 - 17, K+ 5,4 nach Lösung in 125 ml Wasser)		PUL für LSG	b.Bedarf
			Buprenorphin	5μg	TTS	1x wöchendlich
			Metamizol-Natrium 1H2O		TRO	b.Bedarf
			Pregabalin	75mg	KPS	0-0-1
			Colecalciferol	2000IE	Weichkapseln	Mo
			Enoxaparin-Natrium		ILO
			Insulin human		ILO	14-6-6-
			Insulin glargin		ILO	12IE z.N.
2015.002	78	W	Acetylsalicylsäure	100mg	TAB	1-0-0	Sulbactam-Natrium 1094 mg (entspr. 1000 mg Sulbactam), Ampicillin-Natrium 2128 mg (entspr. 2000 mg Ampicillin)	3g/100ml	PUL für INF
			Valsartan, Hydrochlorothiazid	160/25mg	FTA	1-0-0	Pantoprazol-Natrium 1,5H2O	40mg	k.A. (MRT/ PUL für ILO)	1-0-1
							Certoparin-Natrium		ILO	0-0-1
							Metoprololsuccinat	47,5mg	RET	1-0-1
							Simvastatin	40mg	k.A. (TAB/ FTA)	0-0-0-1
							Hydrochlorothiazid	25mg		1-0-0-0
							Valsartan	80mg	FTA	1-0-1
							Acetylsalicylsäure	100mg	TAB	1-0-0
2015.003	81	W					Sulbactam-Natrium 1094 mg (entspr. 1000 mg Sulbactam), Ampicillin-Natrium 2128 mg (entspr. 2000 mg Ampicillin)	3g i.v	PUL für INF	1-1-1-0
							Pantoprazol-Natrium 1,5H2O	40mg	k.A. (MRT/ PUL für ILO)	0-0-1-0
							Certoparin-Natrium		ILO	0-0-1-0
							Candesartancilexetil	16mg	TAB	1-0-1-0
							Amlodipinbesilat oder Amlodipinmesilat 1H2O	5mg	TAB	1-0-1-0
							Metoprololsuccinat	95mg	RET	1-0-0-0
							Digitoxin	0,07mg	k.A. (TAB/ ILO)	1-0-0-0
							Hydrochlorothiazid	25mg		1-0-0-0
2015.004	84	W	Acetylsalicylsäure	100mg	TAB	1-0-0	Ampicillin-Natrium 532 mg/1064 mg (entspr. 500 mg/1000 mg Ampicillin), Sulbactam-Natrium 273,5 mg/547 mg (entspr. 250 mg/500 mg Sulbactam)	750mg	PUL für INF	3xTgl
			Bisoprololfumarat	2,5mg	k.A. (TAB/ FTA))	1-0-0	Certoparin-Natrium		ILO	0-0-1-0
							Bisoprololfumarat	5mg	k.A. (TAB/ FTA)	1-0-0-0
							Pantoprazol-Natrium 1,5H2O	40mg	k.A. (MRT/ PUL für ILO)	0-0-0-1
							Simvastatin	40mg	k.A. (TAB/ FTA)	0-0-0-1
							Amlodipinbesilat oder Amlodipinmesilat 1H2O	5mg	TAB	1-0-1-0
							Furosemid	20mg	k.A. (TAB/ ILO)	1-0-0-0
							Lösliches Insulin aspart/Insulin aspart-Protamin-Kristalle		ILO	16-0-8IE
							Insulin human		ILO	n. Schema
							Kaliumcitrat 1H2O 2,17 g, Kaliumhydrogencarbonat 2 g		BTA	0-1-0
2015.005	84	W	Pantoprazol-Natrium 1,5H2O	40mg	k.A. (MRT/ PUL für ILO)	0-0-0-1	Certoparin-Natrium		ILO	0-0-1-0
			Metforminhydrochlorid	500mg	FTA	1-0-0	Valsartan	80mg	FTA	1-0-1-0
			Glimepirid	2mg	TAB	1-0-0	Simvastatin	40mg	k.A. (TAB/ FTA)	0-0-0-1
			Furosemid		k.A. (TAB/ ILO)	Pause	Metforminhydrochlorid	500mg	FTA	1-0-1-0
			Valsartan	80mg	FTA	1-0-0	Glimepirid	2mg	TAB	1-0-0-0
			Lactulose	10ml	SIR	1-0-0	Pantoprazol-Natrium 1,5H2O	40mg	k.A. (MRT/ PUL für ILO)	1-0-0-0
			Donepezilhydrochlorid	5mg	FTA	0-0-0-1	Donepezilhydrochlorid	5mg		0-0-0-1
			Metamizol-Natrium 1H2O		TRO	n.Bedarf	Risperidon	0,5mg	k.A. (LSG/ SMT/ FTA/ Pulver und Lösungsmittel zur Herstellung einer i.m. Depot-Injektionssuspension)	0-0-1-0
							Amlodipinbesilat oder Amlodipinmesilat 1H2O	5mg	TAB	1-0-1-0
							Melperon-HCl	25mg	k.A. (FTA/ LSG)	b.Bedarf
							Bisoprololfumarat	2,5mg	k.A. (TAB/ FTA)	1-0-0-0
							Cefpodoximproxetil	200mg	FTA	1-0-1-0
2015.006	68	W					Pantoprazol-Natrium 1,5H2O	40mg/100ml	PUL für ILO	0-0-1
							Enoxaparin-Natrium	60mg	ILO	1-0-1
							Prednisolon	30mg	TAB	1-0-0
							Ramipril	5,g	TAB	1-0-1
							Digitoxin	0,07mg	k.A. (TAB/ ILO)	1-0-0
							Moxinidin	0,2mg	FTA	1-0-1
							Pyridostigminbromid	60mg
							Scopolamin		TTS
2015.007	80	W					Certoparin-Natrium		ILO	0-0-1
			Amlodipinbesilat oder Amlodipinmesilat 1H2O	5mg	TAB	1-0-1	Amlodipinbesilat	5mg	TAB	1-0-1
			SANDOZ: 2.940 mg Calcium-D-gluconat - Calciumlactat (2:3) 2 H2O und 300 mg Calciumcarbonat	500mg	BTA	1-0-0	Hydrochlorothiazid	25mg	TAB	1-0-0
			Hydrochlorothiazid	25mg	k.A.	1-0-0	Metoprololsuccinat	95mg	RET	1-0-0
			Metoprololsuccinat	95mg	RET	1-0-0,5	Metoprololsuccinat	47,5mg	RET	0-0-1
			Certoparin-Natrium		ILO	1-0-0	Mirtazapin	15mg	LSG	0-0-1
			Mirtazapin	15mg	LSG	0-0-0-1	Torasemid	5mg	TAB	1-0-0
			Oxycodon-HCl, Naloxon-HCl	10/5mg	RET	1-0-1	Simvastatin	40mg	FTA	0-0-0-1
			Torasemid	5mg	TAB	1-0-0	Calciumcarbonat		BTA	1-0-0
			Methionin	500mg	FTA	1-1-1-0	Kaliumcitrat 1H2O 2,17 g, Kaliumhydrogencarbonat 2 g		BTA	1-0-1
2015.008	64	M	Rivaroxaban	15mg	FTA	1-0-0	Sulbactam-Natrium 1094 mg (entspr. 1000 mg Sulbactam), Ampicillin-Natrium 2128 mg (entspr. 2000 mg Ampicillin)	3g/100ml	PUL für INF	1-1-1-0
			Ramipril	2,5mg	TAB	1-0-1	Pantoprazol-Natrium 1,5H2O	40mg/100ml	PUL für ILO	0-0-1
			Metoprolol	100mg	k.A. (RET/ FTA)	1-0-1	Certoparin-Natrium		ILO	0-0-1
			Simvastatin	40mg	k.A. (TAB/ FTA))	0-0-0-1	Ramipril	5mg	TAB	1-0-1
							Metoprololsuccinat	95mg	RET	1-0-1
							Simvastatin	40mg	FTA	0-0-0-1
							Amlodipinbesilat	5mg	TAB	1-0-0
2015.009	80	W					Pantoprazol-Natrium 1,5H2O	40mg	k.A. (MRT/ PUL für ILO)	1-0-1-0
							Enoxaparin-Natrium	80mg	ILO	1-0-1-0
							Bisoprololfumarat	5mg	FTA	1-0-1-0
							Digitoxin	0,07mg	k.A. (TAB/ ILO)	1-0-0-0
							Amlodipinbesilat oder Amlodipinmesilat 1H2O	5mg	TAB	1-0-0-0
							Simvastatin	40mg	FTA	0-0-0-1
2015.010	81	W					Bisoprololfumarat	2,5mg	k.A. (TAB/ FTA)	1-0-0-0
							Enalaprilmaleat	5mg	k.A. (TAB/ FTA))	1-0-0-0
							Risperidon	1mg	k.A. (LSG/ SMT/ FTA/ Pulver und Lösungsmittel zur Herstellung einer i.m. Depot-Injektionssuspension)	1-0-0-1
							Acetylsalicylsäure	100mg	TAB	1-0-0-0
							Calciumcarbonat 2500 mg (entspr. 1000 mg Calcium), Colecalciferol 22 μg (entspr. 880 I.E. Vit. D3)		KTA	1-0-1-0
							Furosemid	40mg	k.A. (TAB/ ILO)	1-1-1-0
							Lactulose	10ml	SIR	1-1-1-0
							Metamizol-Natrium 1H2O	gtt 40	TRO	1-1-1-1
							Natriumvalproat, Valproinsäure	1750mg	RET	1-0-1-0
2015.011	68	W	Levothyroxin-Natrium	100μg	k.A. (TAB/ TRO/ PUL für ILO bzw. INF)	1-0-0
Keine PEG			Acetylsalicylsäure	100mg	TAB	1-0-0
			Atorvastatin-Hemicalcium 1,5 H2O	40mg	FTA	0-0-0-1
			Colecalciferol	20000IE	Weichkapseln	So
			Furosemid	250mg	k.A. (TAB/ ILO)	1-1-0-0
			Pantoprazol-Natrium 1,5H2O	40mg	k.A. (MRT/ PUL für ILO)	0-0-0-1
			Bisoprololfumarat	5mg	k.A. (TAB/ FTA))	1-0-1
			Pregabalin	75mg	KPS	1-0-2
			Lanthan(III)-carbonat-x-Wasser	1000	KTA	1-1-1-0
			Escitalopram oxalat	10mg	FTA	1-0-0
			Xipamid	40mg	TAB	1-0-0-
			Clopidogrel-Hydrogensulfat	75mg	FTA	0-1-0
2015.012	70	W	Acetylsalicylsäure	100mg	TAB	1-0-0	Piperacillin 4 g (als Natriumsalz), Tazobactam 0,5 g (als Natriumsalz)	4,5g i.v	PUL für INF	1-1-1-0
			Simvastatin	20mg	k.A. (TAB/ FTA))	1-0-0	Pantoprazol-Natrium 1,5H2O	40mg	PUL für ILO	1-0-0
							Acetylcystein	300mg	k.A. (ILO/ INF)	1-1-1-0
							Mannitol			n Schema
							Certoparin-Natrium	0,3ml	ILO	0-0-1
							Simvastatin	40mg	k.A. (TAB/ FTA)	0-0-0-1
							Codein		Tro	b.B
							Digitoxin	0,07mg	k.A. (TAB/ ILO)	1-0-0
2015.013	73	W	Enalaprilmaleat	20mg	k.A. (TAB/ FTA))	1-0-1
Keine PEG			Spironolacton	50mg	k.A. (DRA/ TAB/ FTA	0,5-0-0
			Rivaroxaban	20mg	FTA	1-0-0
			Riluzol	50mg	FTA	1-0-1
			Metoprolol	200mg	k.A. (RET/TAB)	0,5-0-0,5
2015.014	72	M	Ezetimib, Simvastatin	10mg/40mg	TAB	0-0-1-0	Sulbactam-Natrium 1094 mg (entspr. 1000 mg Sulbactam), Ampicillin-Natrium 2128 mg (entspr. 2000 mg Ampicillin)	3g/100ml	PUL für INF	1-1-1-0
			Ramipril	10mg	TAB	0-0-1-0	Certoparin-Natrium		ILO	0-0-1
			Pantoprazol-Natrium 1,5H2O	20mg	k.A. (MRT/ PUL für ILO)	1-0-0-0	Simvastatin	40mg	FTA	0-0-0-1
			Bisoprololfumarat	10mg	k.A. (TAB/ FTA))	1-0-0-0	Ramipril	5mg	TAB	1-0-1-
			Hydrochlorothiazid	25mg	k.A.	1-0-0-0	Pantoprazol-Natrium 1,5H2O	40mg	k.A. (MRT/ PUL für ILO)	1-0-0-
			Acetylsalicylsäure	100mg	TAB	1-0-0-0	Bisoprololfumarat	5mg	k.A. (TAB/ FTA)	1-0-0
			Metforminhydrochlorid	850mg	FTA	1-0-1-0	Hydrochlorothiazid	25mg		1-0-0
			Dutasterid, Tamsulosin hydrochlorid	0,5mg/0,4mg	KPS	0-0-1-0	Amlodipinbesilat oder Amlodipinmesilat 1H2O	2,5mg	TAB	1-0-1
							Acetylsalicylsäure	100mg	TAB	1-0-0
							Citalopram-HBr	20mg	FTA	1-0-0
2015.015	56	M					Certoparin-Natrium		ILO	0-0-1
							Pantoprazol-Natrium 1,5H2O	40mg	k.A. (MRT/ PUL für ILO)	1-0-0
							Amlodipinbesilat oder Amlodipinmesilat 1H2O	5mg	TAB	1-0-1
							Candesartancilexetil	16mg	TAB	1-0-1
							Hydrochlorothiazid	25mg		1-0-0
							Metoprololsuccinat	95mg	RET	1-0-1
							Moxonidin	0,3mg	FTA	0-0-1
2015.016	77	W					Piperacillin 4 g (als Natriumsalz), Tazobactam 0,5 g (als Natriumsalz)	4,5/50ml	PUL für INF	1-1-1-0
							Pantoprazol-Natrium 1,5H2O	40mg/100ml	PUL für ILO	1-0-1
							Paracetamol	1000mg/100ml	INF	1-1-1-1
							Certoparin-Natrium		ILO	0-0-1
							Simvastatin	40mg	k.A. (TAB/ FTA)	0-0-0-1
							Acetylsalicylsäure	100mg	TAB	1-0-0
							Levothyroxin-Natrium	125μg	k.A. (TAB/ TRO/ PUL für ILO bzw. INF)	1-0-0
							Ramipril	5mg	TAB	1-0-1
							Bisoprololfumarat	1,25mg	k.A. (TAB/ FTA)	1-0-0
							Hydrochlorothiazid	12,5mg		1-0-0
2015.017	57	M	Acetylsalicylsäure	100mg	TAB	1-0-0	Pantoprazol-Natrium 1,5H2O	40mg/100ml	PUL für ILO	1-0-1
			Simvastatin	40mg	k.A. (TAB/ FTA)	0-0-0-1	Certoparin-Natrium		ILO	0-0-1
			Ramipril	5mg	TAB	1-0-0	Ramipril	5mg	TAB	1-0-1
							Simvastatin	40mg	k.A. (TAB/ FTA)	0-0-0-1
							Lactulose	10ml	SIR	1-1-1-1
							Metoprololsuccinat	47,5mg	RET	1-0-1
							Amlodipinbesilat oder Amlodipinmesilat 1H2O	5mg	TAB	1-0-1
							Hydrochlorothiazid	25mg		1-0-0
							Doxazosinmesilat	4mg	k.A. (1/2mg TAB oder 4mg RET)	1-0-1
							Quetiapin	50mg	k.A. (FTA/ RET)	0-0-1
							Quetiapin	25mg	k.A. (FTA/ RET)	1-0-0
2015.018	86	M
2015.019	74	M	Doxazosinmesilat		k.A. (1/2mg TAB oder 4mg RET)		Piperacillin 4 g (als Natriumsalz), Tazobactam 0,5 g (als Natriumsalz)	4,5g	PUL für INF	1-1-1-0
			Hydrochlorothiazid		k.A.		Certoparin-Natrium	0,3ml	ILO	0-0-1
			Candesartancilexetil		TAB		Omeprazol	40mg	KMR	0-0-0-1
							Simvastatin	40mg	k.A. (TAB/ FTA)	0-0-0-1
							Furosemid	20mg		1-1-0-0
							Acetylsalicylsäure	100mg	TAB	1-0-0
2015.020	73	W	Acetylcystein	200mg	k.A. (GRA für LSG/ BTA)	1-0-0	Acetylcystein	200mg	k.A. (GRA für LSG/ BTA)	1-0-0-
			Allopurinol	150mg	TAB	1-0-0	Fentanyl	12μg h	TTS	alle 72h
			Furosemid	20mg	TAB	1-0-0	Allopurinol	150mg	TAB	1-0-0
			Levodopa 100 mg, Benserazid-HCl 28,5 mg (entspr. 25 mg Benserazid)	200/50mg	TAB für SUS	alle 2 h	Furosemid	40mg	k.A. (TAB/ ILO)	1-0-0-
			Sertralin	50mg	FTA	1-0-0	Macrogol 3350 13,125 g, Natriumchlorid 0,3507 g, Natriumhydrogencarbonat 0,1785 g, Kaliumchlorid 0,0466 g (entspr. mmol/l: Na+ 65, Cl- 53, HCO3 - 17, K+ 5,4 nach Lösung in 125 ml Wasser)	1-3/d	PUL für LSG	n. Bedarf
							Levodopa, Carbidopa-1H2O	200/50mg	k.A. (TAB/RET)	22 Uhr
							Sertralin	50mg	FTA	1-0-0
							Levodopa 2000 mg, Carbidopa 500 mg (als 1H2O)	Pumpe	GEL	5,9ml/h 6- 22
2015.021	90	W	Memantin-HCl	20mg	k.A. (LSG/ FTA)	1-0-0	Memantin-HCl	20mg	k.A. (LSG/ FTA)	1-0-0
			Amlodipinbesilat oder Amlodipinmesilat 1H2O	5mg	TAB	1-0-0	Amlodipinbesilat oder Amlodipinmesilat 1H2O	5mg	TAB	1-0-0
			Pipamperon dihydrochlorid	20mg	TAB	0-0-0-1	Pipampamperon	20mg	TAB	0-0-0-1
			Risperidon	0,25mg	k.A. (LSG/ SMT/ FTA/ Pulver und Lösungsmittel zur Herstellung einer i.m. Depot-Injektionssuspension)	1-0-0	Acetylsalicylsäure	100mg	TAB	1-0-0
			Eisen(II)-glycin-sulfat-Komplex	100mg = ferro sanol® duodenal mite 50 mg/-duodenal 100 mg Hartkapseln?		1-0-0	Omeprazol	40mg	KMR	0-0-1
			Pantoprazol-Natrium 1,5H2O	40mg	k.A. (MRT/ PUL für ILO)	1-0-0
2015.022	81	M
PEG Entfernt
2015.023	84	W	Haloperidol	10mg	TAB	n.Bedarf	Piperacillin 4 g (als Natriumsalz), Tazobactam 0,5 g (als Natriumsalz)	4g	PUL für INF	1-1-1-0
			Acetylsalicylsäure	100mg	TAB	1-0-0	Pantoprazol-Natrium 1,5H2O	40mg/130ml	k.A. (MRT/ PUL für ILO)	1-0-1
			Valsartan	40mg	FTA	1-1-0-1	Certoparin-Natrium		ILO	1-0-1
			Furosemid	40mg	k.A. (TAB/ ILO)	1-1-0-0	Valsartan	160mg	FTA	1-0-1
			Digitoxin	0,07mg	k.A. (TAB/ ILO)	1-0-0 Sa u. So	Simvastatin	40mg	k.A. (TAB/ FTA)	0-0-0-1
			Mirtazapin	15mg	k.A. (FTA/ LSG)	0-0-0-1	Amlodipinbesilat oder Amlodipinmesilat 1H2O	5mg	TAB	1-0-1
			Quetiapin hemifumarat	25mg	FTA	1-1-1-0	Torasemid	10mg	TAB	1-0-0
			Furosemid	200mg	KPS	1-0-0	Furosemid	20mg	k.A. (TAB/ ILO)	1x Tgl
			Sitagliptin phosphat-1-Wasser	100mg	FTA	1-0-0	Acetylsalicylsäure	100mg	TAB	1-0-0
							Kaliumcitrat 1H2O 2,17 g, Kaliumhydrogencarbonat 2 g		BTA	1-1-0-0
2015.024	75	M					Piperacillin 4 g (als Natriumsalz), Tazobactam 0,5 g (als Natriumsalz)	4,5g/50ml	PUL für INF
							Pantoprazol-Natrium 1,5H2O	40mg/100ml	k.A. (MRT/ PUL für ILO)	1-0-1
							Metoclopramid	10mg	ILO	1-1-1-0
							Certoparin-Natrium		ILO	0-0-1
							Acetylsalicylsäure	100mg	TAB	1-0-0
							Clopidogrelbesilat/-Hydrogensulfat	75mg	FTA	1-0-0
							Lactulose	10ml	SIR	1-0-0
2015.025	81	W	Furosemid	40mg	k.A. (TAB/ ILO)		Sulbactam-Natrium 1094 mg (entspr. 1000 mg Sulbactam), Ampicillin-Natrium 2128 mg (entspr. 2000 mg Ampicillin)	3g i.v	PUL für INF	1-1-1-0
			Bisoprololfumarat	5mg	k.A. (TAB/ FTA))		Pantoprazol-Natrium 1,5H2O	40mg	k.A. (MRT/ PUL für ILO)	0-0-1
			Acetylsalicylsäure	100mg	TAB		Certoparin-Natrium		ILO	0-0-1
			Digitoxin	0,07mg	k.A. (TAB/ ILO)		Simvastatin	40mg	k.A. (TAB/ FTA)	0-0-1
							Candesartancilexetil	16mg	TAB	1-0-1
							Amlodipinbesilat oder Amlodipinmesilat 1H2O	5mg	TAB	1-0-1
							Hydrochlorothiazid	25mg		1-0-0
							Glimepirid	1mg	TAB	1-0-0
							Doxazosinmesilat	1mg	k.A. (1/2mg TAB oder 4mg RET)	1-0-0
2015.026	63	M	Acetylsalicylsäure	100mg	TAB	1-0-0	Certoparin-Natrium		ILO	0-0-1
			Amlodipinbesilat oder Amlodipinmesilat 1H2O	5mg	TAB	1-0-0	Acetylsalicylsäure	100mg	TAB	1-0-0-0
			Simvastatin	40mg	k.A. (TAB/ FTA))	0-0-0-1	Simvastatin	40mg	k.A. (TAB/ FTA)	0-0-0-1
			Ramipril	10mg	TAB	1-0-0	Levetiracetam	500mg	FTA	1-0-1-0
			Clobazam	5mg	TAB	1-1-1-0	Torasemid	10mg	TAB	1-0-0-0
			Levetiracetam	250mg	FTA	1-0-1	Ramipril	5mg	TAB	1-0-1-0
2015.027	63	M	Allopurinol	300mg	TAB	1-0-0	Certoparin-Natrium		ILO	0-0-1-0
			Pipamperon-2HCl	20mg	SAF	0-0-0-1	Bisoprololfumarat	5mg	k.A. (TAB/ FTA)	1-0-1-0
			Bisoprololfumarat	5mg	k.A. (TAB/ FTA))	1-0-0,5	Pantoprazol-Natrium 1,5H2O	40mg	k.A. (MRT/ PUL für ILO)	0-0-1-0
			Pantoprazol-Natrium 1,5H2O	40mg	k.A. (MRT/ PUL für ILO)	0-0-1	Amlodipinbesilat oder Amlodipinmesilat 1H2O	5mg	TAB	1-0-1-0
			Acetylsalicylsäure	100mg	TAB	1-0-0	Ramipril	5mg	TAB	1-0-1-0
			Amlodipinbesilat oder Amlodipinmesilat 1H2O	5mg	TAB	1-0-1	Hydrochlorothiazid	12,5mg		1-0-0-0
			Ramipril	5mg	TAB	1-0-1	Simvastatin	40mg	k.A. (TAB/ FTA)	0-0-0-1
			Simvastatin	40mg	k.A. (TAB/ FTA))	0-0-0-1	Acetylsalicylsäure	100mg	TAB	1-0-0-0
2015.029	85	W	Simvastatin	40mg	k.A. (TAB/ FTA))	0-0-0-1	Rivaroxaban	20mg	FTA	1-0-0
			Lisinopril 2H2O	10mg	TAB	1-0-1	Simvastatin	40mg	k.A. (TAB/ FTA)	0-0-0-1
			Hydrochlorothiazid	25mg		1-0-1	Hydrochlorothiazid	25mg		1-0-0-
			Torasemid	10mg	TAB	1-0-0	Torasemid	10mg	TAB	1-0-0-
			Bisoprololfumarat	5mg	k.A. (TAB/ FTA))	1-0-0	Gabapentin	mg	k.A. (KPS/ FTA)	100-0-300
			Pantoprazol-Natrium 1,5H2O	20mg	k.A. (MRT/ PUL für ILO)	1-0-0	Enalaprilmaleat	20mg	k.A. (TAB/ FTA))	1-0-1-0
			Tafluprost	15μg/ml	ATR	2,5-2,5-2,5	Amlodipinbesilat oder Amlodipinmesilat 1H2O	5mg	TAB	1-0-1
			Gabapentin	100mg	k.A. (KPS/ FTA)	1-0-3	Doxazosinmesilat	1mg	k.A. (1/2mg TAB oder 4mg RET)	1-0-0
			Acetylsalicylsäure	100mg	TAB	1-0-0-	Esomeprazol	20mg	k.A. (MRT/ PUL für ILO	1-0-1
			Tramadol hydrochlorid Paracetamol	37,5/325mg	k.A. (BTA/ FTA)
			Tapentadol hydrochlorid	50mg	FTA
			Amlodipinbesilat oder Amlodipinmesilat 1H2O	10mg	TAB	1-0-0-
2015.030	78	W	Galantamin hydrobromid	16mg	KPS	1-0-0	Enoxaparin-Natrium	0,5ml	ILO	1-0-1-0
			Calciumcarbonat	1000IE	BTA	1-0-0	Calciumcarbonat		BTA	1-0-0-0
			Bisoprololfumarat	1,25mg	k.A. (TAB/ FTA))	1-0-0	Esomeprazol	40mg	k.A. (MRT/ PUL für ILO	0-0-0-1
			Doxepin hydrochlorid	50mg	k.A.	z.Nacht	Ampicillin-Natrium 532 mg/1064 mg (entspr. 500 mg/1000 mg Ampicillin), Sulbactam-Natrium 273,5 mg/547 mg (entspr. 250 mg/500 mg Sulbactam)	750mg	PUL für INF	1-0-1-0
			Tiaprid hydrochlorid	100mg	TAB	1-1-0-1	Phenytoin	300mg	k.A. (TAB/ ILO/ INF)	0-0-1-0
			Opipramol dihydrochlorid	25mg	FTA	1-0-0-2
			Natriumpicosulfat-1-Wasser	15ml	TRO	di fr
2015.031	81	W					Pantoprazol-Natrium 1,5H2O	40mg/130ml	PUL für ILO	0-0-1-0
							Certoparin-Natrium		ILO	0-0-1-0
							Ramipril	5mg	TAB	1-0-1-0
							Bisoprololfumarat	5mg	k.A. (TAB/ FTA)	1-0-1-0
							Amlodipinbesilat oder Amlodipinmesilat 1H2O	5mg	TAB	1-0-1-0
							Candesartancilexetil	16mg	TAB	1-0-1-0
							Moxonidin	0,4mg	FTA	1-0-0-0
							Doxazosinmesilat	8mg	k.A. (1/2mg TAB oder 4mg RET)	1-0-1-0
							Hydrochlorothiazid	25mg		1-0-0-0
							Dihydralazinmesilat	37,5mg (1,5)	TAB	1-0-1-0
							Spironolacton	25mg	k.A. (DRA/ TAB/ FTA	1-0-0-0
2015.032	74	W	Pantoprazol-Natrium 1,5H2O	40mg	k.A. (MRT/ PUL für ILO)	0-0-1	Piperacillin 4 g (als Natriumsalz), Tazobactam 0,5 g (als Natriumsalz)	4,5g/80ml	PUL für INF	1-1-1-0
			Simvastatin		k.A. (TAB/ FTA))	0-0-0-1	Pantoprazol-Natrium 1,5H2O	40mg/130ml	PUL für ILO	1-0-1-
			Enalaprilmaleat	5mg	k.A. (TAB/ FTA))	0,5-0-0,5	Certoparin-Natrium		ILO	0-0-1
							Atorvastatin-Hemicalcium	80mg	FTA	0-0-0-1
							Lactulose	10ml	SIR	1-1-1-1
							Bisoprololfumarat	1,25mg	k.A. (TAB/ FTA)	1-0-1
							Spironolacton	25mg	k.A. (DRA/ TAB/ FTA	1-0-1
							Enalaprilmaleat	2.5mg	k.A. (TAB/ FTA))	1-0-1
2015.033	60	M	Glimepirid	3mg	TAB	1-0-0	Pantoprazol-Natrium 1,5H2O	40mg/130ml	PUL für ILO	0-0-1
			Sitagliptin phosphat-1-Wasser Metformin hydrochlorid	50/100mg	FTA	1-0-1	Certoparin-Natrium		ILO	0-0-1
			Simvastatin	40mg	k.A. (TAB/ FTA))	0-0-0-1	Acetylsalicylsäure	100mg	TAB	1-0-0
			Ramipril	5mg	TAB	1-0-1	Metforminhydrochlorid	1000mg	FTA	0-1-0
			Acetylsalicylsäure	100mg	TAB	0-1-0	Atorvastatin-Hemicalcium)	80mg	FTA	0-0-0-1
			Bisoprololfumarat	5mg	k.A. (TAB/ FTA))	1-0-1	Bisoprololfumarat	5mg	k.A. (TAB/ FTA)	1-0-1
							Ramipril	5mg	TAB	1-0-1
							Sitagliptinphosphat 1H2O	50mg	FTA	0-1-0
2015.034	65	W					Clopidogrelhydrogensulfat	75mg	FTA	1-0-0-0
							Metoprololsuccinat	47,5mg	RET	1-0-1-0
							Ramipril	5mg	TAB	1-0-0-0
							Amlodipinbesilat oder Amlodipinmesilat 1H2O	5mg	TAB	1-0-0-0
							Levo-Thyroxin	100μg		1-0-0-0
							Atorvastatin-Hemicalcium 1,5 H2O	80mg	FTA	0-0-0-1
							Dexketoprofen trometamol (36.9 mg pro Stück)= Dexketoprofen (25 mg pro Stück)	25mg	FTA	0-0-0-1
							Esomeprazol	40mg	k.A. (MRT/ PUL für ILO	1-0-0-0
							Riluzol	50mg	FTA	1-0-1-0
							Scopolamin		TTS	alle 72h
2015.035	85	M	Allopurinol	100mg	TAB	1-0-0	Sulbactam-Natrium 1094 mg (entspr. 1000 mg Sulbactam), Ampicillin-Natrium 2128 mg (entspr. 2000 mg Ampicillin)	3g/80ml	PUL für INF	1-1-1-0
			Furosemid	20mg	k.A. (TAB/ ILO)	1-1-0-0	Pantoprazol-Natrium 1,5H2O	40mg/130ml	PUL für ILO	1-0-1
			Moxonidin	0,4mg	FTA	1-1-0-0-	Metoclopramid	10mg	ILO	1-0-1
			Enalaprilmaleat	20mg	k.A. (TAB/ FTA))	1-0-0,5	Furosemid	20mg	ILO	1-1-0-0
			Metamizol-Natrium 1H2O		TRO	4x 30gtt	Certoparin-Natrium		ILO	0-0-1
							Lactulose	10ml	Lactulose
							Atorvastatin-Hemicalcium 1,5 H2O	80mg	FTA	0-0-0-1
							Enalaprilmaleat	20mg	k.A. (TAB/ FTA))	1-0-1
							Bisoprololfumarat	2,5mg	k.A. (TAB/ FTA)	1-0-1
							Moxonidin	0,2mg	FTA	0-0-1
							Amlodipinbesilat oder Amlodipinmesilat 1H2O	10mg	TAB	1-0-0
							Doxazosinmesilat	1mg	k.A. (1/2mg TAB oder 4mg RET)	1-0-1
2015.036	74	W					Certoparin-Natrium		ILO	0-0-1
							Amlodipinbesilat oder Amlodipinmesilat 1H2O	5mg	TAB	1-0-1
							Atorvastatin-Hemicalcium 1,5 H2O	80mg	FTA	0-0-0-1
							Ramipril	2,5mg	TAB	1-0-0
							Esomeprazol	40mg	k.A. (MRT/ PUL für ILO	0-0-0-1
							Acetylsalicylsäure	100mg	TAB	1-0-0
							Scopolamin		TTS	alle 3 Tage
2015.037	77	M	Clopidogrel-Hydrogensulfat	75mg	FTA	1-0-0	Ramipril	2,5mg	TAB	1-0-1
			Acetylsalicylsäure	100mg	TAB	1-0-0	Bisoprololfumarat	1,25mg	k.A. (TAB/ FTA)	1-0-0
			Ramipril	2,5mg	TAB	1-0-1	Atorvastatin-Hemicalcium 1,5 H2O	40mg	FTA	0-0-0-1
			Amlodipinbesilat oder Amlodipinmesilat 1H2O		TAB	pause	Folsäure	5mg	TAB	1-0-0
			Bisoprololfumarat	1,25mg	k.A. (TAB/ FTA))	1-0-0	Folsäure + Biotin + Vitamin C + Vitamin B1 + Vitamin B2 + Vitamin B6 + Nicotinamid + Pantothensäure		FTA	1-0-0
			Simvastatin	40mg	k.A. (TAB/ FTA))	0-0-0-1	Acetylsalicylsäure	100mg	TAB	1-0-0
			Pantoprazol-Natrium 1,5H2O	40mg	k.A. (MRT/ PUL für ILO)	1-0-0	Clopidogrelbesilat/-Hydrogensulfat	75mg	FTA	1-0-0
			Folsäure	5mg	k.A. (TAB/ ILO)	1-0-0	Sevelamer	800mg	FTA	1-1-1-0
			Sevelamer	800mg	FTA	1-1-0-0	Esomeprazol	40mg	k.A. (MRT/ PUL für ILO	1-0-0
			Calcitriol	20000IE	Weichkapseln	alle 2 Wochen
			Folsäure + Biotin + Vitamin C + Vitamin B1 + Vitamin B2 + Vitamin B6 + Nicotinamid + Pantothensäure		FTA	1x1
			Natriumhydrogencarbonat		magensaftresistente Weichkapseln	1x tgl
2015.038	65	W	Baclofen	5mg	TAB	1-0-1	Baclofen	5mg	TAB	1-0-1
2015.039	68	W	Levothyroxin-Natrium, Kaliumiodid 196,2 μg		TAB		Atorvastatin-Hemicalcium 1,5 H2O	80mg	FTA	0-0-0-1
			Zolpidemtartrat		FTA		Acetylsalicylsäure	100mg	TAB	1-0-0-0
							Esomeprazol	40mg	k.A. (MRT/ PUL für ILO	0-0-0-1
							Bisoprololfumarat	2,5mg	k.A. (TAB/ FTA)	1-0-1-0
							Scopolamin		TTS	alle 72h

## Sheet: abbreviations
Abbreviations
ATR	eye drops
BTA	effervescent tablet
CRE	cream
DOS	metered-dose inhaler (MDI)
FTA	film coated tablet
ILO	injection
GRA	granule
ISU	suspension for injection
Inf	infusion
KPS	capsule
LSG	oral solution
MRK	gastro-resistant capsule
MRT	gastro-resistant tablet
PUL	oral powder
REK	extended release capsule
RET	extended release tablet
RGM	extended release granule, gastro-resistant
SAF	oral solution
SIR	syrup
SUS	oral suspension
SUP	suppositories
TAB	tablet
TTS	transdermal patch
k.A.	not specified
IE	international unit
